# Supplementary material for: Deep Sequencing and Screening of Differentially Expressed MicroRNAs Related to Milk Fat Metabolism in Bovine Primary Mammary Epithelial Cells
Source: Int J Mol Sci. 2016 Feb 17;17(2):200. doi: 10.3390/ijms17020200 (PMC4783934; doi:10.3390/ijms17020200)
Supplement: Supplementary file 1 [file ijms-17-00200-s001.zip]

Archive with 3 entries (2 files):
- ijms-109791-Supplementary Materials/
- ijms-109791-Supplementary Materials/ijms-109791-Supplementary Materials.pdf
- ijms-109791-Supplementary Materials/Tables S1-S7 and S9.xls
