# Supplementary material for: Deep Sequencing and Screening of Differentially Expressed MicroRNAs Related to Milk Fat Metabolism in Bovine Primary Mammary Epithelial Cells
Source: Int J Mol Sci. 2016 Feb 17;17(2):200. doi: 10.3390/ijms17020200 (PMC4783934; doi:10.3390/ijms17020200)
Supplement: Supplementary file 1 [file ijms-17-00200-s001.zip › ijms-109791-Supplementary Materials/Tables S1-S7 and S9.xls]

## Sheet: Table S1
Table S1. Milk fat and milk protein content of 30 Chinese Holstein cows.
Cow N0.	Monitoring days	Milk fat content (%)	Cow N0.	Milk protein content (%)
28	10	4.803A	28	3.394 A
27	10	4.622B	8	3.382 AB
26	10	4.429C	1	3.294 AB
30	10	4.341CD	27	3.199 ABC
29	10	4.247D	25	3.182
8	10	4.192D	23	3.166
25	10	3.906E	6	3.166
24	10	3.847EF	7	3.149
7	10	3.809EF	19	3.137
23	10	3.789EF	22	3.135
22	10	3.741EF	29	3.13
21	10	3.718FG	30	3.129
20	10	3.681FGH	17	3.129
11	10	3.5655GHI	24	3.126
19	10	3.553HIJ	26	3.122
18	10	3.476IJK	15	3.111
17	10	3.434IJK	21	3.083
16	10	3.395JKLM	5	3.074
10	10	3.3935JKLM	16	3.049
6	10	3.3835LKM	18	3.035
9	10	3.346LKMN	20	3
3	10	3.298LMN	14	2.978
4	10	3.27LMN	4	2.96
2	10	3.244MNO	12	2.953
5	10	3.203NOP	13	2.899
14	10	3.189NOP	3	2.858
15	10	3.101OP	2	2.716
13	10	3.068P	10	2.768 IHG
12	10	2.780Q	9	2.741 IH
1	10	2.748R	11	2.796L
Note: Means with different letter are significantly different samples(p＜0.05).Mammary glands of no.28 and
no.1 were harvest for cell culture. Mammary glands of no.28,27,26 and no.1,12,13 were harvest for stem-loop qPCR
of miRNAs in tissues level.

## Sheet: Table S2
Table S2. Detailed sequence information in pMEC-HH and pMEC-LL small libraries.
A. The yield of pMEC-HH
Category	total reads	% of total reads	unique reads	% of unique reads
Raw data	9069347	1
[low quality]	30829	0.00339925
[high quality]	9038518	0.996601
[high quality]	9038518	1
[adaptor'3 null]	3622	0.000400729
[insert null]	5440	0.000601869
[5' adaptor_contaminants]	56078	0.00620434
[size < 18 nt]	79172	0.0087594
[polyA]	75	0
clean_reads [size >= 18 nt]	8894131	0.984025	121774
clean_reads [size >= 18 nt]	8894131	1	121774	1
not match genome	1619492	0.182085	85499	0.702112
match genome	7274639	0.817915	36275	0.297888
clean_reads [size >= 18 nt]	8894131	1	121774	1
exon_antisense	1381	0.000155271	627	0.00514888
exon_sense	7045839	0.79219	6952	0.0570894
intron_antisense	348296	0.0391602	14326	0.117644
intron_sense	4237339	0.47642	15429	0.126702
miRNA	7087726	0.796899	2792	0.0229277
rRNA	80736	0.00907745	15012	0.123278
repeats	5646	0.000634801	3275	0.0268941
scRNA	8960	0.00100741	224	0.00183947
snRNA	5024	0.000564867	599	0.00491895
snoRNA	4046	0.000454907	851	0.00698836
srpRNA	167	0.00155332	99	0.000812981
tRNA	33991	0.00382173	7748	0.0636261
unannotated	1629596	0.183221	80776	0.663327
B. The yield of pMEC-LL
Category	total reads	% of total reads	unique reads	% of unique reads
Raw data	12642293	1
[low quality]	26773	0.00211773
[high quality]	12615520	0.997882
[high quality]	12615520	1
[adaptor'3 null]	4041	0.003
[insert null]	26836	0.006
[5' adaptor_contaminants]	432422	0.0003
[size < 18 nt]	921625	0.0077
[polyA]	695	0
clean_reads [size >= 18 nt]	11229901	0.890166	475798
clean_reads [size >= 18 nt]	11229901	1	144318	1
not match genome	1844390	0.164239	97245	0.673824
match genome	9385511	0.835761	47073	0.326176
clean_reads [size >= 18 nt]	11229901	1	144318	1
exon_antisense	3441	0.000306414	377	0.00261229
exon_sense	10602	0.000944087	5969	0.0413601
intron_antisense	7514	0.000669107	3377	0.0233997
intron_sense	73155	0.0065143	6985	0.0484001
miRNAs	9059038	0.806689	2948	0.0204271
rRNA	92263	0.00821583	14688	0.101775
repeats	8602	0.000765991	4098	0.0283956
scRNA	5182	0.000461447	174	0.00120567
snRNA	2420	0.000215496	555	0.00384567
snoRNA	5700	0.000507573	860	0.00595906
srpRNA	220	1.95906e-05	116	0.000803781
tRNA	48504	0.00431918	7064	0.0489475
unannotated	1913260	0.170372	97107	0.672868
C. Sequence length distribution of pMEC-HH small RNA library
length (nt)	count	%
10	621
11	959
12	1957
13	2452
14	4156
15	10245
16	35196
17	109965
18	219356
19	454217
20	1693828
21	3040728
22	5231199	0.5768
23	3083799
24	540818
25	210990
26	153695
27	96807
28	58137
29	27663
30	14073
Total	14990861	1
D. Sequence length distribution of pMEC-LL small RNA library
length (nt)	count	%
10	855
11	1285
12	2544
13	3401
14	6017
15	13471
16	33647
17	81626
18	246244
19	597205
20	1972822
21	3004259
22	5231199	0.4463
23	2889592
24	600802
25	281597
26	255722
27	263153
28	241843
29	81175
30	35515
Total	9069347	1
E. The common and specific tags between pMEC-HH and pMEC-LL small library
Class	Unique_sRNAs	%	Total sRNAs	%
Total_sRNAs	237628	1	20124032	1
pMEC-HH_&_pMEC-LL	28464	0.1198	19845428	0.9862
pMEC-HH_specific	93310	0.3927	116675	0.0058
pMEC-LL_specific	115854	0.4875	161929	0.008

## Sheet: Table S3
Table S3. Detailed information of known bovine miRNAs in pMEC-HH and pMEC-LL libraries.
A. Known bovine miRNAs identified in pMEC-HH
>bta-let-7a-1
TGGGATGAGGTAGTAGGTTGTATAGTTTTAGGGTCACACCCACCACTGGGAGATAACTATACAATCTACTGTCTTTCCTA bta-let-7a-1 80
(((((.(((..((((((((((((((((...(((.....))).((....))....))))))))))))))))..)))))))) structure -35.60
*****TGAGGTAGTAGGTTGTATAGTT***************************************************** bta-let-7a 22
....ATGAGGTAGTAGGTTGTATAGTT..................................................... t0003366 23 24
....ATGAGGTAGTAGGTTGTATAGTTT.................................................... t0012925 24 4
....ATGAGGTAGTAGGTTGTATAGT...................................................... t0110359 22 1
.....TGAGGTAGTAGGTTGTATAGTT..................................................... t0000001 22 2072921
.....TGAGGTAGTAGGTTGTATAGTTT.................................................... t0000015 23 107718
.....TGAGGTAGTAGGTTGTATAGT...................................................... t0000018 21 77973
.....TGAGGTAGTAGGTTGTATAG....................................................... t0000077 20 9459
.....TGAGGTAGTAGGTTGTATA........................................................ t0000131 19 3276
.....TGAGGTAGTAGGTTGTATAGTTTT................................................... t0000160 24 2210
.....TGAGGTAGTAGGTTGTAT......................................................... t0000235 18 1179
.....TGAGGTAGTAGGTTGTATAGTTTTA.................................................. t0002818 25 31
.....TGAGGTAGTAGGTTGTATAGTTTTAG................................................. t0023333 26 2
......GAGGTAGTAGGTTGTATAGTT..................................................... t0000221 21 1301
......GAGGTAGTAGGTTGTATAGTTT.................................................... t0001245 22 106
......GAGGTAGTAGGTTGTATAGT...................................................... t0002138 20 46
......GAGGTAGTAGGTTGTATAGTTTT................................................... t0014315 23 3
......GAGGTAGTAGGTTGTATAG....................................................... t0014998 19 3
......GAGGTAGTAGGTTGTATA........................................................ t0117962 18 1
.......AGGTAGTAGGTTGTATAGTT..................................................... t0000812 20 195
.......AGGTAGTAGGTTGTATAGTTT.................................................... t0004005 21 18
.......AGGTAGTAGGTTGTATAGT...................................................... t0012499 19 4
.......AGGTAGTAGGTTGTATAG....................................................... t0024120 18 2
.......AGGTAGTAGGTTGTATAGTTTT................................................... t0068454 22 1
........GGTAGTAGGTTGTATAGTTT.................................................... t0006731 20 9
........GGTAGTAGGTTGTATAGTT..................................................... t0007361 19 8
........GGTAGTAGGTTGTATAGT...................................................... t0080051 18 1
.........GTAGTAGGTTGTATAGTT..................................................... t0019515 18 2
.........GTAGTAGGTTGTATAGTTT.................................................... t0114070 19 1
...........................TTAGGGTCACACCCACCACTGGGAGATAA........................ t0019875 29 2
........................................................CTATACAATCTACTGTCTTTCC.. t0020997 22 2
........................................................CTATACAATCTACTGTCTTTC... t0027081 21 2
........................................................CTATACAATCTACTGTCTTT.... t0027810 20 2
.........................................................TATACAATCTACTGTCTTTCCT. t0010713 22 5
..........................................................ATACAATCTACTGTCTTTCCT. t0007708 21 7
..........................................................ATACAATCTACTGTCTTTC... t0048291 19 1
>bta-let-7a-2
AGGTTGAGGTAGTAGGTTGTATAGTTTAGAATTACATCAAGGGAGATAACTGTACAGCCTCCTAGCTTTCCT bta-let-7a-2 72
(((..(((.(((.(((((((((((((.....(..(.....)..)...))))))))))))).))).))).))) structure -25.20
****TGAGGTAGTAGGTTGTATAGTT********************************************** bta-let-7a 22
.GGTTGAGGTAGTAGGTTG..................................................... t0043192 18 1
..GTTGAGGTAGTAGGTTGTATAGTT.............................................. t0021448 24 2
...TTGAGGTAGTAGGTTGTATAGT............................................... t0000992 22 148
...TTGAGGTAGTAGGTTGTATAGTT.............................................. t0001814 23 58
...TTGAGGTAGTAGGTTGTATAG................................................ t0003052 21 27
...TTGAGGTAGTAGGTTGTATAGTTT............................................. t0013772 24 3
...TTGAGGTAGTAGGTTGTATA................................................. t0021708 20 2
....TGAGGTAGTAGGTTGTATAGTT.............................................. t0000001 22 2072921
....TGAGGTAGTAGGTTGTATAGTTT............................................. t0000015 23 107718
....TGAGGTAGTAGGTTGTATAGT............................................... t0000018 21 77973
....TGAGGTAGTAGGTTGTATAG................................................ t0000077 20 9459
....TGAGGTAGTAGGTTGTATA................................................. t0000131 19 3276
....TGAGGTAGTAGGTTGTAT.................................................. t0000235 18 1179
....TGAGGTAGTAGGTTGTATAGTTTA............................................ t0000253 24 1071
....TGAGGTAGTAGGTTGTATAGTTTAG........................................... t0019076 25 2
....TGAGGTAGTAGGTTGTATAGTTTAGA.......................................... t0027032 26 2
.....GAGGTAGTAGGTTGTATAGTT.............................................. t0000221 21 1301
.....GAGGTAGTAGGTTGTATAGTTT............................................. t0001245 22 106
.....GAGGTAGTAGGTTGTATAGT............................................... t0002138 20 46
.....GAGGTAGTAGGTTGTATAG................................................ t0014998 19 3
.....GAGGTAGTAGGTTGTATAGTTTA............................................ t0025633 23 2
.....GAGGTAGTAGGTTGTATA................................................. t0117962 18 1
......AGGTAGTAGGTTGTATAGTT.............................................. t0000812 20 195
......AGGTAGTAGGTTGTATAGTTT............................................. t0004005 21 18
......AGGTAGTAGGTTGTATAGT............................................... t0012499 19 4
......AGGTAGTAGGTTGTATAG................................................ t0024120 18 2
.......GGTAGTAGGTTGTATAGTTT............................................. t0006731 20 9
.......GGTAGTAGGTTGTATAGTT.............................................. t0007361 19 8
.......GGTAGTAGGTTGTATAGTTTAGA.......................................... t0071118 23 1
.......GGTAGTAGGTTGTATAGT............................................... t0080051 18 1
........GTAGTAGGTTGTATAGTT.............................................. t0019515 18 2
........GTAGTAGGTTGTATAGTTT............................................. t0114070 19 1
..........................TAGAATTACATCAAGGGAGATAA....................... t0114469 23 1
.................................................CTGTACAGCCTCCTAGCT..... t0092598 18 1
>bta-let-7a-3
GGGTGAGGTAGTAGGTTGTATAGTTTGGGGCTCTGCCCTGCTATGGGATAACTATACAATCTACTGTCTTTCCT bta-let-7a-3 74
(((.(((..((((((((((((((((((((((...)))))).........))))))))))))))))..))).))) structure -34.40
***TGAGGTAGTAGGTTGTATAGTT************************************************* bta-let-7a 22
***************************************************CTATACAATCTACTGTCTTTC** bta-let-7a* 21
GGGTGAGGTAGTAGGTTGTATAGTT................................................. t0085891 25 1
.GGTGAGGTAGTAGGTTGTATAGTT................................................. t0069796 24 1
.GGTGAGGTAGTAGGTTGTATAGT.................................................. t0116472 23 1
..GTGAGGTAGTAGGTTGTATAGTT................................................. t0000442 23 491
..GTGAGGTAGTAGGTTGTATAGT.................................................. t0001056 22 134
..GTGAGGTAGTAGGTTGTATAGTTT................................................ t0003119 24 27
..GTGAGGTAGTAGGTTGTATAG................................................... t0003553 21 22
..GTGAGGTAGTAGGTTGTATA.................................................... t0013774 20 3
...TGAGGTAGTAGGTTGTATAGTT................................................. t0000001 22 2072921
...TGAGGTAGTAGGTTGTATAGTTT................................................ t0000015 23 107718
...TGAGGTAGTAGGTTGTATAGT.................................................. t0000018 21 77973
...TGAGGTAGTAGGTTGTATAG................................................... t0000077 20 9459
...TGAGGTAGTAGGTTGTATA.................................................... t0000131 19 3276
...TGAGGTAGTAGGTTGTAT..................................................... t0000235 18 1179
...TGAGGTAGTAGGTTGTATAGTTTG............................................... t0001899 24 55
....GAGGTAGTAGGTTGTATAGTT................................................. t0000221 21 1301
....GAGGTAGTAGGTTGTATAGTTT................................................ t0001245 22 106
....GAGGTAGTAGGTTGTATAGT.................................................. t0002138 20 46
....GAGGTAGTAGGTTGTATAG................................................... t0014998 19 3
....GAGGTAGTAGGTTGTATAGTTTGG.............................................. t0068846 24 1
....GAGGTAGTAGGTTGTATA.................................................... t0117962 18 1
.....AGGTAGTAGGTTGTATAGTT................................................. t0000812 20 195
.....AGGTAGTAGGTTGTATAGTTT................................................ t0004005 21 18
.....AGGTAGTAGGTTGTATAGTTTG............................................... t0005789 22 11
.....AGGTAGTAGGTTGTATAGT.................................................. t0012499 19 4
.....AGGTAGTAGGTTGTATAG................................................... t0024120 18 2
......GGTAGTAGGTTGTATAGTTT................................................ t0006731 20 9
......GGTAGTAGGTTGTATAGTTTG............................................... t0007069 21 8
......GGTAGTAGGTTGTATAGTT................................................. t0007361 19 8
......GGTAGTAGGTTGTATAGT.................................................. t0080051 18 1
.......GTAGTAGGTTGTATAGTT................................................. t0019515 18 2
.......GTAGTAGGTTGTATAGTTT................................................ t0114070 19 1
...................................................CTATACAATCTACTGTCTTTCC. t0020997 22 2
...................................................CTATACAATCTACTGTCTTTC.. t0027081 21 2
...................................................CTATACAATCTACTGTCTTT... t0027810 20 2
....................................................TATACAATCTACTGTCTTTCCT t0010713 22 5
.....................................................ATACAATCTACTGTCTTTCCT t0007708 21 7
.....................................................ATACAATCTACTGTCTTTC.. t0048291 19 1
>bta-let-7b
CGGGGTGAGGTAGTAGGTTGTGTGGTTTCAGGGTAGTGATGTTGCCCCCTCGGAAGATAACTATACAACCTACTGCCTTCC bta-let-7b 81
...((.(((((((((((((((((((((...((((((.....))))))..((....)).))))))))))))))))))))))) structure -41.90
*****TGAGGTAGTAGGTTGTGTGGTT****************************************************** bta-let-7b 22
...GGTGAGGTAGTAGGTTGTGT.......................................................... t0029828 20 1
....GTGAGGTAGTAGGTTGTGTGGTT...................................................... t0023561 23 2
....GTGAGGTAGTAGGTTGTGTGGTTT..................................................... t0049660 24 1
....GTGAGGTAGTAGGTTGTGTGGT....................................................... t0064619 22 1
.....TGAGGTAGTAGGTTGTGTGGTT...................................................... t0000002 22 984199
.....TGAGGTAGTAGGTTGTGTGGTTT..................................................... t0000004 23 395558
.....TGAGGTAGTAGGTTGTGTG......................................................... t0000010 19 138057
.....TGAGGTAGTAGGTTGTGTGGT....................................................... t0000021 21 67489
.....TGAGGTAGTAGGTTGTGTGG........................................................ t0000030 20 35350
.....TGAGGTAGTAGGTTGTGT.......................................................... t0000031 18 33199
.....TGAGGTAGTAGGTTGTGTGGTTTC.................................................... t0000345 24 717
.....TGAGGTAGTAGGTTGTGTGGTTTCA................................................... t0000880 25 175
.....TGAGGTAGTAGGTTGTGTGGTTTCAG.................................................. t0019413 26 2
......GAGGTAGTAGGTTGTGTGGTT...................................................... t0000438 21 498
......GAGGTAGTAGGTTGTGTGGTTT..................................................... t0000714 22 236
......GAGGTAGTAGGTTGTGTG......................................................... t0001271 18 102
......GAGGTAGTAGGTTGTGTGGT....................................................... t0003016 20 28
......GAGGTAGTAGGTTGTGTGG........................................................ t0004031 19 18
.......AGGTAGTAGGTTGTGTGGTT...................................................... t0001650 20 68
.......AGGTAGTAGGTTGTGTGGTTT..................................................... t0002400 21 39
.......AGGTAGTAGGTTGTGTGGT....................................................... t0008944 19 6
.......AGGTAGTAGGTTGTGTGG........................................................ t0023502 18 2
........GGTAGTAGGTTGTGTGGTTT..................................................... t0007129 20 8
........GGTAGTAGGTTGTGTGGTT...................................................... t0009191 19 6
.........GTAGTAGGTTGTGTGGTTT..................................................... t0051684 19 1
.........GTAGTAGGTTGTGTGGTT...................................................... t0111270 18 1
...........................................GCCCCCTCGGAAGATAACTAT................. t0058463 21 1
............................................CCCCCTCGGAAGATAACTATAC............... t0050375 22 1
......................................................AGATAACTATACAACCTACTGCCTT.. t0033192 25 1
............................................................CTATACAACCTACTGCCTTCC t0003132 21 27
............................................................CTATACAACCTACTGCCTT.. t0005405 19 12
............................................................CTATACAACCTACTGCCTTC. t0008804 20 6
............................................................CTATACAACCTACTGCCT... t0011057 18 4
>bta-let-7c
GCATCCGGGTTGAGGTAGTAGGTTGTATGGTTTAGAGTTACACCCTGGGAGTTAACTGTACAACCTTCTAGCTTTCCTTGGAGC bta-let-7c 84
((.((((((..(((.(((.(((((((((((((..((.(..(.....)..).))))))))))))))).))).)))..)))))))) structure -33.50
**********TGAGGTAGTAGGTTGTATGGTT**************************************************** bta-let-7c 22
.......GGTTGAGGTAGTAGGTTG........................................................... t0043192 18 1
........GTTGAGGTAGTAGGTTGTATGGTT.................................................... t0001141 24 119
........GTTGAGGTAGTAGGTTGTATGGT..................................................... t0004691 23 15
........GTTGAGGTAGTAGGTTGTATGGTTT................................................... t0007063 25 8
........GTTGAGGTAGTAGGTTGTATGG...................................................... t0058908 22 1
.........TTGAGGTAGTAGGTTGTATGGTT.................................................... t0000509 23 397
.........TTGAGGTAGTAGGTTGTATGGT..................................................... t0001237 22 106
.........TTGAGGTAGTAGGTTGTATGGTTT................................................... t0002663 24 34
.........TTGAGGTAGTAGGTTGTATGG...................................................... t0006239 21 10
.........TTGAGGTAGTAGGTTGTATG....................................................... t0009771 20 5
..........TGAGGTAGTAGGTTGTATGGTT.................................................... t0000017 22 86235
..........TGAGGTAGTAGGTTGTATGGTTT................................................... t0000094 23 7021
..........TGAGGTAGTAGGTTGTATGGT..................................................... t0000111 21 4586
..........TGAGGTAGTAGGTTGTATGG...................................................... t0000219 20 1345
..........TGAGGTAGTAGGTTGTAT........................................................ t0000235 18 1179
..........TGAGGTAGTAGGTTGTATG....................................................... t0000331 19 757
..........TGAGGTAGTAGGTTGTATGGTTTA.................................................. t0000959 24 155
...........GAGGTAGTAGGTTGTATGGTT.................................................... t0001231 21 107
...........GAGGTAGTAGGTTGTATGGTTT................................................... t0011450 22 4
...........GAGGTAGTAGGTTGTATG....................................................... t0011737 18 4
...........GAGGTAGTAGGTTGTATGGT..................................................... t0017613 20 3
............AGGTAGTAGGTTGTATGGTT.................................................... t0005393 20 12
............AGGTAGTAGGTTGTATGGT..................................................... t0104299 19 1
...............TAGTAGGTTGTATGGTTTA.................................................. t0087059 19 1
.......................................................CTGTACAACCTTCTAGCTTTCC....... t0086667 22 1
>bta-let-7d
CCTAGGAAGAGGTAGTAGGTTGCATAGTTTTCGGGCAGGGATTTTGCCCACAAGGAGGTAACTATACGACCTGCTGCCTTTCTTAGG bta-let-7d 87
(((((((.((((((((((((((.((((((.((((((((.....)))))).......)).)))))).))))))))))))))))))))) structure -43.51
*******AGAGGTAGTAGGTTGCATAGTT********************************************************** bta-let-7d 22
......AAGAGGTAGTAGGTTGCATAGTT.......................................................... t0002673 23 34
......AAGAGGTAGTAGGTTGCATAGT........................................................... t0004915 22 14
......AAGAGGTAGTAGGTTGCATAG............................................................ t0026618 21 2
......AAGAGGTAGTAGGTTGCAT.............................................................. t0106660 19 1
......AAGAGGTAGTAGGTTGCATAGTTT......................................................... t0117120 24 1
.......AGAGGTAGTAGGTTGCATAGTT.......................................................... t0000041 22 22063
.......AGAGGTAGTAGGTTGCATAGTTT......................................................... t0000210 23 1437
.......AGAGGTAGTAGGTTGCATAGT........................................................... t0000334 21 744
.......AGAGGTAGTAGGTTGCATAG............................................................ t0000886 20 173
.......AGAGGTAGTAGGTTGCATA............................................................. t0001862 19 56
.......AGAGGTAGTAGGTTGCATAGTTTT........................................................ t0002228 24 44
.......AGAGGTAGTAGGTTGCAT.............................................................. t0003287 18 25
........GAGGTAGTAGGTTGCATAGTT.......................................................... t0002212 21 44
........GAGGTAGTAGGTTGCATAGTTT......................................................... t0042082 22 1
........GAGGTAGTAGGTTGCATAGT........................................................... t0086228 20 1
.........AGGTAGTAGGTTGCATAGTT.......................................................... t0009000 20 6
.............................................................CTATACGACCTGCTGCCTTTCT.... t0001471 22 82
.............................................................CTATACGACCTGCTGCCTTTC..... t0006963 21 8
.............................................................CTATACGACCTGCTGCCTT....... t0026478 19 2
.............................................................CTATACGACCTGCTGCCT........ t0106022 18 1
..............................................................TATACGACCTGCTGCCTTTCT.... t0006347 21 9
..............................................................TATACGACCTGCTGCCTTTC..... t0085466 20 1
>bta-let-7e
CCCGGGCTGAGGTAGGAGGTTGTATAGTTGAGGAGGACACCCAAGGAGATCACTATACGGCCTCCTAGCTTTCCCCAGG bta-let-7e 79
((.(((..(((.((((((((((((((((.((...((....)).......)))))))))))))))))).)))..))).)) structure -37.80
*******TGAGGTAGGAGGTTGTATAGT*************************************************** bta-let-7e 21
......CTGAGGTAGGAGGTTGTATAGTT.................................................. t0002914 23 29
......CTGAGGTAGGAGGTTGTATAGT................................................... t0012639 22 4
......CTGAGGTAGGAGGTTGTATAGTTG................................................. t0023816 24 2
......CTGAGGTAGGAGGTTGTATAGTTGA................................................ t0076152 25 1
.......TGAGGTAGGAGGTTGTATAGTT.................................................. t0000011 22 130673
.......TGAGGTAGGAGGTTGTATAGTTG................................................. t0000082 23 9115
.......TGAGGTAGGAGGTTGTATAGT................................................... t0000083 21 8939
.......TGAGGTAGGAGGTTGTATAG.................................................... t0000208 20 1479
.......TGAGGTAGGAGGTTGTATAGTTGA................................................ t0000464 24 450
.......TGAGGTAGGAGGTTGTATA..................................................... t0000655 19 268
.......TGAGGTAGGAGGTTGTAT...................................................... t0001550 18 74
.......TGAGGTAGGAGGTTGTATAGTTGAG............................................... t0071195 25 1
........GAGGTAGGAGGTTGTATAGTT.................................................. t0001114 21 124
........GAGGTAGGAGGTTGTATAGTTGA................................................ t0004419 23 16
........GAGGTAGGAGGTTGTATAGTTG................................................. t0004766 22 14
........GAGGTAGGAGGTTGTATAGT................................................... t0006829 20 9
........GAGGTAGGAGGTTGTATAG.................................................... t0016043 19 3
.........AGGTAGGAGGTTGTATAGTT.................................................. t0004730 20 15
.........AGGTAGGAGGTTGTATAGTTG................................................. t0012767 21 4
.........AGGTAGGAGGTTGTATAGT................................................... t0014553 19 3
.........AGGTAGGAGGTTGTATAG.................................................... t0021618 18 2
..........GGTAGGAGGTTGTATAGTT.................................................. t0094623 19 1
...........GTAGGAGGTTGTATAGTTGAG............................................... t0079859 21 1
..........................GTTGAGGAGGACACCCAAGGAGA.............................. t0052650 23 1
....................................................CTATACGGCCTCCTAGCTTTCC..... t0012773 22 4
>bta-let-7f-1
TCAGAGTGAGGTAGTAGATTGTATAGTTGTGGGGTAGTGATTTTACCCTGTTCAGGAGATAACTATACAATCTATTGCCTTCCCTGA bta-let-7f-1 87
((((.(..(((((((((((((((((((((((((((((.....))))))).........))))))))))))))))))))))..))))) structure -43.30
******TGAGGTAGTAGATTGTATAGTT*********************************************************** bta-let-7f 22
.....GTGAGGTAGTAGATTGTATAGTT........................................................... t0070632 23 1
......TGAGGTAGTAGATTGTATAGTT........................................................... t0000003 22 767616
......TGAGGTAGTAGATTGTATAGT............................................................ t0000039 21 22625
......TGAGGTAGTAGATTGTATAGTTG.......................................................... t0000136 23 3109
......TGAGGTAGTAGATTGTATAG............................................................. t0000191 20 1637
......TGAGGTAGTAGATTGTATA.............................................................. t0000341 19 724
......TGAGGTAGTAGATTGTAT............................................................... t0000502 18 402
......TGAGGTAGTAGATTGTATAGTTGT......................................................... t0001313 24 97
......TGAGGTAGTAGATTGTATAGTTGTG........................................................ t0013406 25 3
......TGAGGTAGTAGATTGTATAGTTGTGG....................................................... t0041481 26 1
.......GAGGTAGTAGATTGTATAGTT........................................................... t0000300 21 872
.......GAGGTAGTAGATTGTATAGT............................................................ t0003992 20 18
.......GAGGTAGTAGATTGTATAGTTG.......................................................... t0011448 22 4
.......GAGGTAGTAGATTGTATAGTTGT......................................................... t0016558 23 3
.......GAGGTAGTAGATTGTATAG............................................................. t0022825 19 2
........AGGTAGTAGATTGTATAGTT........................................................... t0001527 20 76
........AGGTAGTAGATTGTATAGTTGT......................................................... t0004363 22 16
........AGGTAGTAGATTGTATAGTTG.......................................................... t0009450 21 5
.........GGTAGTAGATTGTATAGTT........................................................... t0013990 19 3
..........GTAGTAGATTGTATAGTT........................................................... t0012117 18 4
............................................................AACTATACAATCTATTGCCTTC..... t0064746 22 1
..............................................................CTATACAATCTATTGCCTTC..... t0049828 20 1
>bta-let-7f-2
TGTGGGATGAGGTAGTAGATTGTATAGTTTTAGGGTCATACCCCATCTTGGAGATAACTATACAGTCTACTGTCTTTCCCACG bta-let-7f-2 83
.((((((.(((..((((((((((((((((...(((.....))).(((.....)))))))))))))))))))..))))))))). structure -40.70
*******TGAGGTAGTAGATTGTATAGTT****************************************************** bta-let-7f 22
.....GATGAGGTAGTAGATTGTATAGTT...................................................... t0096834 24 1
......ATGAGGTAGTAGATTGTATAGTT...................................................... t0002984 23 28
......ATGAGGTAGTAGATTGTATAGTTT..................................................... t0023207 24 2
.......TGAGGTAGTAGATTGTATAGTT...................................................... t0000003 22 767616
.......TGAGGTAGTAGATTGTATAGT....................................................... t0000039 21 22625
.......TGAGGTAGTAGATTGTATAGTTT..................................................... t0000040 23 22105
.......TGAGGTAGTAGATTGTATAG........................................................ t0000191 20 1637
.......TGAGGTAGTAGATTGTATA......................................................... t0000341 19 724
.......TGAGGTAGTAGATTGTAT.......................................................... t0000502 18 402
.......TGAGGTAGTAGATTGTATAGTTTT.................................................... t0000623 24 291
.......TGAGGTAGTAGATTGTATAGTTTTAGG................................................. t0021852 27 2
.......TGAGGTAGTAGATTGTATAGTTTTA................................................... t0024943 25 2
........GAGGTAGTAGATTGTATAGTT...................................................... t0000300 21 872
........GAGGTAGTAGATTGTATAGTTT..................................................... t0002652 22 34
........GAGGTAGTAGATTGTATAGT....................................................... t0003992 20 18
........GAGGTAGTAGATTGTATAGTTTT.................................................... t0011604 23 4
........GAGGTAGTAGATTGTATAG........................................................ t0022825 19 2
.........AGGTAGTAGATTGTATAGTT...................................................... t0001527 20 76
.........AGGTAGTAGATTGTATAGTTT..................................................... t0052037 21 1
..........GGTAGTAGATTGTATAGTT...................................................... t0013990 19 3
...........GTAGTAGATTGTATAGTT...................................................... t0012117 18 4
>bta-let-7g
AGGCTGAGGTAGTAGTTTGTACAGTTTGAGGGTCTATGATACCACCCGGTACAGGAGATAACTGTACAGGCCACTGCCTTGCC bta-let-7g 83
.(((.((((((((.((((((((((((.....((((.((.((((....))))))..)))))))))))))))).))))))))))) structure -38.80
****TGAGGTAGTAGTTTGTACAGTT********************************************************* bta-let-7g 22
...CTGAGGTAGTAGTTTGTACAGTT......................................................... t0000906 23 168
...CTGAGGTAGTAGTTTGTACAGT.......................................................... t0007052 22 8
...CTGAGGTAGTAGTTTGTACAGTTT........................................................ t0027502 24 2
....TGAGGTAGTAGTTTGTACAGTT......................................................... t0000022 22 66620
....TGAGGTAGTAGTTTGTACAGT.......................................................... t0000168 21 2035
....TGAGGTAGTAGTTTGTACAGTTT........................................................ t0000266 23 1030
....TGAGGTAGTAGTTTGTACAG........................................................... t0001832 20 58
....TGAGGTAGTAGTTTGTAC............................................................. t0004270 18 17
....TGAGGTAGTAGTTTGTACA............................................................ t0006179 19 10
....TGAGGTAGTAGTTTGTACAGTTTG....................................................... t0044499 24 1
.....GAGGTAGTAGTTTGTACAGTT......................................................... t0004389 21 16
......AGGTAGTAGTTTGTACAGTT......................................................... t0019243 20 2
......AGGTAGTAGTTTGTACAG........................................................... t0077557 18 1
>bta-let-7i
CTGGCTGAGGTAGTAGTTTGTGCTGTTGGTCGGGTTGTGACATTGCCCGCTGTGGAGATAACTGCGCAAGCTACTGCCTTGCTA bta-let-7i 84
.((((.(((((((((((((((((.(((((.(((((.........)))))))........))).))))))))))))))))))))) structure -39.60
*****TGAGGTAGTAGTTTGTGCTGTT********************************************************* bta-let-7i 22
....CTGAGGTAGTAGTTTGTGCTGTT......................................................... t0002546 23 36
....CTGAGGTAGTAGTTTGTGCT............................................................ t0005776 20 11
....CTGAGGTAGTAGTTTGTGCTGT.......................................................... t0007921 22 7
....CTGAGGTAGTAGTTTGTGCTG........................................................... t0014096 21 3
....CTGAGGTAGTAGTTTGTGC............................................................. t0027611 19 2
.....TGAGGTAGTAGTTTGTGCTGTT......................................................... t0000012 22 122772
.....TGAGGTAGTAGTTTGTGCT............................................................ t0000016 19 97003
.....TGAGGTAGTAGTTTGTGCTG........................................................... t0000028 20 36810
.....TGAGGTAGTAGTTTGTGCTGT.......................................................... t0000034 21 28748
.....TGAGGTAGTAGTTTGTGC............................................................. t0000084 18 8013
.....TGAGGTAGTAGTTTGTGCTGTTG........................................................ t0000364 23 656
......GAGGTAGTAGTTTGTGCTGTT......................................................... t0001810 21 59
......GAGGTAGTAGTTTGTGCT............................................................ t0003685 18 21
......GAGGTAGTAGTTTGTGCTG........................................................... t0004890 19 14
......GAGGTAGTAGTTTGTGCTGT.......................................................... t0005983 20 10
.......AGGTAGTAGTTTGTGCTGTT......................................................... t0014753 20 3
.......AGGTAGTAGTTTGTGCTG........................................................... t0075413 18 1
.......AGGTAGTAGTTTGTGCTGT.......................................................... t0094397 19 1
.............................................................CTGCGCAAGCTACTGCCTT.... t0003264 19 25
.............................................................CTGCGCAAGCTACTGCCTTG... t0003418 20 23
.............................................................CTGCGCAAGCTACTGCCTTGCT. t0012651 22 4
.............................................................CTGCGCAAGCTACTGCCTTGCTA t0026932 23 2
.............................................................CTGCGCAAGCTACTGCCTTGC.. t0072434 21 1
..............................................................TGCGCAAGCTACTGCCTT.... t0007389 18 8
>bta-mir-1-1
GCTTGGGAAACATACTTCTTTATGTGCCCATATGGACCTGCTAAGCTATGGAATGTAAAGAAGTATGTATTTCAGG bta-mir-1-1 76
.((((..(.((((((((((((((((..((((((((.....)))...))))).)))))))))))))))).)..)))) structure -29.80
************************************************TGGAATGTAAAGAAGTATGTAT****** bta-miR-1 22
................................................TGGAATGTAAAGAAGTATGTAT...... t0000547 22 359
................................................TGGAATGTAAAGAAGTATGTA....... t0003575 21 22
................................................TGGAATGTAAAGAAGTATGTATT..... t0006068 23 10
................................................TGGAATGTAAAGAAGTATGT........ t0012713 20 4
>bta-mir-1-2
ACCTACTCAGAGTACATACTTCTTTATGTACCCATATGAACATACAATGCTATGGAATGTAAAGAAGTATGTATTTTTGGTAGGC bta-mir-1-2 85
.((((((.(((((((((((((((((((((..(((((..............))))).))))))))))))))))))))).)))))). structure -35.64
****************************************************TGGAATGTAAAGAAGTATGTAT*********** bta-miR-1 22
....................................................TGGAATGTAAAGAAGTATGTAT........... t0000547 22 359
....................................................TGGAATGTAAAGAAGTATGTA............ t0003575 21 22
....................................................TGGAATGTAAAGAAGTATGTATT.......... t0006068 23 10
....................................................TGGAATGTAAAGAAGTATGT............. t0012713 20 4
>bta-mir-100
CCTGTTGCCACAAACCCGTAGATCCGAACTTGTGGTGGTAGTGCACACAAGCTTGTGTCTATAGGTATGTGTCTGT bta-mir-100 76
........((((.(((..((((..(((.((((((((......)).)))))).)))..))))..))).))))..... structure -26.20
************AACCCGTAGATCCGAACTTGTG****************************************** bta-miR-100 22
............AACCCGTAGATCCGAACTTGTG.......................................... t0000157 22 2293
............AACCCGTAGATCCGAACTTGT........................................... t0000427 21 512
............AACCCGTAGATCCGAACTTG............................................ t0002410 20 39
............AACCCGTAGATCCGAACT.............................................. t0004899 18 14
............AACCCGTAGATCCGAACTT............................................. t0007340 19 8
.............ACCCGTAGATCCGAACTTGTG.......................................... t0001298 21 98
.............ACCCGTAGATCCGAACTTGT........................................... t0005245 20 12
.............ACCCGTAGATCCGAACTTGTGG......................................... t0011558 22 4
...............................................CAAGCTTGTGTCTATAGGTATG....... t0007783 22 7
...............................................CAAGCTTGTGTCTATAGGTAT........ t0008072 21 7
...............................................CAAGCTTGTGTCTATAGGTA......... t0049937 20 1
>bta-mir-101
ACTGTCCTTTTTCGGTTATCATGGTACCGATGCTGTATATCTGAAAGGTACAGTACTGTGATAACTGAAGAATGGTGGT bta-mir-101 79
((..((.((((((((((((((((((((.(.((((............))))).)))))))))))))))))))).))..)) structure -31.40
************************************************TACAGTACTGTGATAACTGAA********** bta-miR-101 21
...........TCGGTTATCATGGTACCGATGCT............................................. t0023718 23 2
...........TCGGTTATCATGGTACCGATGC.............................................. t0096767 22 1
...............................................GTACAGTACTGTGATAACTGAA.......... t0000249 22 1081
...............................................GTACAGTACTGTGATAACT............. t0000382 19 601
...............................................GTACAGTACTGTGATAACTGA........... t0000425 21 520
...............................................GTACAGTACTGTGATAACTG............ t0000694 20 240
...............................................GTACAGTACTGTGATAAC.............. t0010307 18 5
...............................................GTACAGTACTGTGATAACTGAAG......... t0047983 23 1
................................................TACAGTACTGTGATAACTGAA.......... t0000267 21 1021
................................................TACAGTACTGTGATAACTGA........... t0000573 20 335
................................................TACAGTACTGTGATAACT............. t0000765 18 211
................................................TACAGTACTGTGATAACTGAAG......... t0000938 22 159
................................................TACAGTACTGTGATAACTG............ t0001955 19 53
................................................TACAGTACTGTGATAACTGAAGA........ t0003177 23 26
.................................................ACAGTACTGTGATAACTGAA.......... t0015749 20 3
.................................................ACAGTACTGTGATAACTGA........... t0064075 19 1
..................................................CAGTACTGTGATAACTGAA.......... t0013576 19 3
>bta-mir-101-1
AGGCTGCCCTGGCTCAGTTATCACAGTGCTGATGCTGTCCATTCTAAAGGTACAGTACTGTGATAACTGAAGGATGGCAGCCA bta-mir-101-1 83
.(((((((.....((((((((((((((((((.((((............)))))))))))))))))))))).....))))))). structure -47.30
**************************************************TACAGTACTGTGATAACTGAA************ bta-miR-101 21
.............TCAGTTATCACAGTGCTGATGC................................................ t0095997 22 1
.................................................GTACAGTACTGTGATAACTGAA............ t0000249 22 1081
.................................................GTACAGTACTGTGATAACT............... t0000382 19 601
.................................................GTACAGTACTGTGATAACTGA............. t0000425 21 520
.................................................GTACAGTACTGTGATAACTG.............. t0000694 20 240
.................................................GTACAGTACTGTGATAAC................ t0010307 18 5
.................................................GTACAGTACTGTGATAACTGAAG........... t0047983 23 1
..................................................TACAGTACTGTGATAACTGAA............ t0000267 21 1021
..................................................TACAGTACTGTGATAACTGA............. t0000573 20 335
..................................................TACAGTACTGTGATAACT............... t0000765 18 211
..................................................TACAGTACTGTGATAACTGAAG........... t0000938 22 159
..................................................TACAGTACTGTGATAACTG.............. t0001955 19 53
...................................................ACAGTACTGTGATAACTGAA............ t0015749 20 3
...................................................ACAGTACTGTGATAACTGA............. t0064075 19 1
....................................................CAGTACTGTGATAACTGAA............ t0013576 19 3
>bta-mir-103-1
CTGCCCTCGGCTTCTTTACAGTGCTGCCTTGTTGCATATGGATCAAGCAGCATTGTACAGGGCTATGAAGGC bta-mir-103-1 72
..(((.((((((.((.(((((((((((.(((.(.(....).).)))))))))))))).))))))..)).))) structure -28.60
*********************************************AGCAGCATTGTACAGGGCTATGA**** bta-miR-103 23
........GGCTTCTTTACAGTGCTGCCTTG......................................... t0013734 23 3
........GGCTTCTTTACAGTGCTGCCTTGT........................................ t0108619 24 1
............................................AAGCAGCATTGTACAGGGCTATGA.... t0009568 24 5
............................................AAGCAGCATTGTACAGGGCTAT...... t0010269 22 5
............................................AAGCAGCATTGTACAGGGCTATG..... t0012616 23 4
............................................AAGCAGCATTGTACAGGGCTA....... t0101270 21 1
.............................................AGCAGCATTGTACAGGGCTATGA.... t0000037 23 23328
.............................................AGCAGCATTGTACAGGGCTAT...... t0000076 21 9737
.............................................AGCAGCATTGTACAGGGCTATG..... t0000091 22 7215
.............................................AGCAGCATTGTACAGGGCTA....... t0000232 20 1215
.............................................AGCAGCATTGTACAGGGCTATGAA... t0000344 24 717
.............................................AGCAGCATTGTACAGGGC......... t0000689 18 245
.............................................AGCAGCATTGTACAGGGCT........ t0000697 19 239
.............................................AGCAGCATTGTACAGGGCTATGAAG.. t0007428 25 8
..............................................GCAGCATTGTACAGGGCTATGA.... t0002214 22 44
..............................................GCAGCATTGTACAGGGCTAT...... t0004703 20 15
..............................................GCAGCATTGTACAGGGCTATG..... t0006202 21 10
..............................................GCAGCATTGTACAGGGCTATGAA... t0008948 23 6
..............................................GCAGCATTGTACAGGGCTA....... t0012589 19 4
...............................................CAGCATTGTACAGGGCTATGA.... t0000928 21 163
...............................................CAGCATTGTACAGGGCTATG..... t0002337 20 41
...............................................CAGCATTGTACAGGGCTAT...... t0005447 19 12
...............................................CAGCATTGTACAGGGCTATGAA... t0044861 22 1
...............................................CAGCATTGTACAGGGCTA....... t0089731 18 1
...............................................CAGCATTGTACAGGGCTATGAAG.. t0112917 23 1
................................................AGCATTGTACAGGGCTAT...... t0009857 18 5
................................................AGCATTGTACAGGGCTATGA.... t0010970 20 4
................................................AGCATTGTACAGGGCTATG..... t0089964 19 1
>bta-mir-103-2
TTGTGCTTTCAGCTTCTTTACAGTGCTGCCTTGTAGCATTCAGGTCAAGCAGCATTGTACAGGGCTATGAAAGAAC bta-mir-103-2 76
.....(((((((((.((.(((((((((((((((.......))))....))))))))))).)))))..))))))... structure -27.50
***********************************************AGCAGCATTGTACAGGGCTATGA****** bta-miR-103 23
..........AGCTTCTTTACAGTGCTGCCTTG........................................... t0005167 23 13
..........AGCTTCTTTACAGTGCTGCCTTGT.......................................... t0017300 24 3
..........AGCTTCTTTACAGTGCTG................................................ t0045316 18 1
..........AGCTTCTTTACAGTGCTGCC.............................................. t0047705 20 1
..............................................AAGCAGCATTGTACAGGGCTATGA...... t0009568 24 5
..............................................AAGCAGCATTGTACAGGGCTAT........ t0010269 22 5
..............................................AAGCAGCATTGTACAGGGCTATG....... t0012616 23 4
..............................................AAGCAGCATTGTACAGGGCTA......... t0101270 21 1
...............................................AGCAGCATTGTACAGGGCTATGA...... t0000037 23 23328
...............................................AGCAGCATTGTACAGGGCTAT........ t0000076 21 9737
...............................................AGCAGCATTGTACAGGGCTATG....... t0000091 22 7215
...............................................AGCAGCATTGTACAGGGCTA......... t0000232 20 1215
...............................................AGCAGCATTGTACAGGGCTATGAA..... t0000344 24 717
...............................................AGCAGCATTGTACAGGGC........... t0000689 18 245
...............................................AGCAGCATTGTACAGGGCT.......... t0000697 19 239
...............................................AGCAGCATTGTACAGGGCTATGAAA.... t0000759 25 213
...............................................AGCAGCATTGTACAGGGCTATGAAAG... t0060660 26 1
................................................GCAGCATTGTACAGGGCTATGA...... t0002214 22 44
................................................GCAGCATTGTACAGGGCTAT........ t0004703 20 15
................................................GCAGCATTGTACAGGGCTATG....... t0006202 21 10
................................................GCAGCATTGTACAGGGCTATGAA..... t0008948 23 6
................................................GCAGCATTGTACAGGGCTA......... t0012589 19 4
.................................................CAGCATTGTACAGGGCTATGA...... t0000928 21 163
.................................................CAGCATTGTACAGGGCTATG....... t0002337 20 41
.................................................CAGCATTGTACAGGGCTAT........ t0005447 19 12
.................................................CAGCATTGTACAGGGCTATGAA..... t0044861 22 1
.................................................CAGCATTGTACAGGGCTATGAAA.... t0057116 23 1
.................................................CAGCATTGTACAGGGCTA......... t0089731 18 1
..................................................AGCATTGTACAGGGCTAT........ t0009857 18 5
..................................................AGCATTGTACAGGGCTATGA...... t0010970 20 4
..................................................AGCATTGTACAGGGCTATG....... t0089964 19 1
>bta-mir-106b
CCTGCCGGGGCTAAAGTGCTGACAGTGCAGATAGTGGTCCTGTGTGCTACCGCACTGTGGGTACTTGCTGCTCCGGCAGG bta-mir-106b 80
(((((((((((..(((((((.(((((((.(.(((((........)))))).))))))).)))))))...))))))))))) structure -49.30
***********TAAAGTGCTGACAGTGCAGAT************************************************ bta-miR-106b 21
...........TAAAGTGCTGACAGTGCAGATA............................................... t0000803 22 200
...........TAAAGTGCTGACAGTGCAGAT................................................ t0001160 21 115
...........TAAAGTGCTGACAGTGCAGA................................................. t0004388 20 16
...........TAAAGTGCTGACAGTGCAG.................................................. t0010206 19 5
...........TAAAGTGCTGACAGTGCAGATAG.............................................. t0027132 23 2
...........TAAAGTGCTGACAGTGCA................................................... t0027152 18 2
.............AAGTGCTGACAGTGCAGAT................................................ t0110079 19 1
...............................................TACCGCACTGTGGGTACTTGC............ t0054763 21 1
...............................................TACCGCACTGTGGGTACTTGCTGC......... t0107748 24 1
.................................................CCGCACTGTGGGTACTTGCTGC......... t0001186 22 113
.................................................CCGCACTGTGGGTACTTGCTG.......... t0002713 21 33
.................................................CCGCACTGTGGGTACTTGCT........... t0007321 20 8
.................................................CCGCACTGTGGGTACTTGCTGCT........ t0024828 23 2
.................................................CCGCACTGTGGGTACTTGCTGCTC....... t0073111 24 1
>bta-mir-107
CTCTCTGCTTTCAGCTTCTTTACAGTGTTGCCTTGTGGCATGGAGTTCAAGCAGCATTGTACAGGGCTATCAAAGCACAGA bta-mir-107 81
.(((.((((((.((((.((.(((((((((((.(((.(((.....))))))))))))))))).))))))...)))))).))) structure -29.60
*************************************************AGCAGCATTGTACAGGGCTATC********** bta-miR-107 22
............AGCTTCTTTACAGTGTTGC.................................................. t0108290 19 1
................................................AAGCAGCATTGTACAGGGCTAT........... t0010269 22 5
................................................AAGCAGCATTGTACAGGGCTA............ t0101270 21 1
.................................................AGCAGCATTGTACAGGGCTAT........... t0000076 21 9737
.................................................AGCAGCATTGTACAGGGCTATCA......... t0000102 23 5451
.................................................AGCAGCATTGTACAGGGCTATC.......... t0000144 22 2737
.................................................AGCAGCATTGTACAGGGCTA............ t0000232 20 1215
.................................................AGCAGCATTGTACAGGGC.............. t0000689 18 245
.................................................AGCAGCATTGTACAGGGCT............. t0000697 19 239
.................................................AGCAGCATTGTACAGGGCTATCAA........ t0002777 24 32
..................................................GCAGCATTGTACAGGGCTAT........... t0004703 20 15
..................................................GCAGCATTGTACAGGGCTA............ t0012589 19 4
..................................................GCAGCATTGTACAGGGCTATCA......... t0012689 22 4
..................................................GCAGCATTGTACAGGGCTATC.......... t0013811 21 3
...................................................CAGCATTGTACAGGGCTAT........... t0005447 19 12
...................................................CAGCATTGTACAGGGCTATC.......... t0028890 20 2
...................................................CAGCATTGTACAGGGCTA............ t0089731 18 1
....................................................AGCATTGTACAGGGCTAT........... t0009857 18 5
....................................................AGCATTGTACAGGGCTATCA......... t0016153 20 3
>bta-mir-10a
GATCTGTCTGTCTTCTGTATATACCCTGTAGATCCGAATTTGTGTAAGGAATTTTGTGATCACAAATTCGTATCTAGGGGAATATGTAGTTGACATAAACACTCCGCTC bta-mir-10a 109
....(((.((((..((((((((.((((.(((((.((((((((((................)))))))))).))))))))).))))))))..))))...)))........ structure -32.39
*********************TACCCTGTAGATCCGAATTTGTG***************************************************************** bta-miR-10a 23
....................ATACCCTGTAGATCCGAATTTGTG................................................................. t0049050 24 1
.....................TACCCTGTAGATCCGAATTTGT.................................................................. t0000241 22 1146
.....................TACCCTGTAGATCCGAATTTGTG................................................................. t0000403 23 552
.....................TACCCTGTAGATCCGAATTTG................................................................... t0001060 21 134
.....................TACCCTGTAGATCCGAATTTGTGT................................................................ t0002377 24 40
.....................TACCCTGTAGATCCGAATT..................................................................... t0007151 19 8
.....................TACCCTGTAGATCCGAATTT.................................................................... t0007411 20 8
.....................TACCCTGTAGATCCGAATTTGTGTA............................................................... t0063340 25 1
.....................TACCCTGTAGATCCGAAT...................................................................... t0099777 18 1
......................ACCCTGTAGATCCGAATTTGTG................................................................. t0001822 22 58
......................ACCCTGTAGATCCGAATTTGTGT................................................................ t0004725 23 15
......................ACCCTGTAGATCCGAATTTGT.................................................................. t0005194 21 13
......................ACCCTGTAGATCCGAATTTG................................................................... t0058937 20 1
............................................TAAGGAATTTTGTGATCA............................................... t0115350 18 1
..............................................................CAAATTCGTATCTAGGGGAA........................... t0021641 20 2
..............................................................CAAATTCGTATCTAGGGG............................. t0022174 18 2
..............................................................CAAATTCGTATCTAGGGGAAT.......................... t0028200 21 2
..............................................................CAAATTCGTATCTAGGGGAATAT........................ t0091128 23 1
>bta-mir-10b
CAGTGACGTTGTCTATATATACCCTGTAGAACCGAATTTGTGTGGTATCCATGTAGTCACAGATTCGATTCTAGGGGAATATATGGTCGATGCAAAAAC bta-mir-10b 99
...((.(((((.((((((((.((((.(((((.((((((((((.(.(((....))).))))))))))).))))))))).)))))))).)))))))..... structure -37.70
*******************TACCCTGTAGAACCGAATTTGTG********************************************************* bta-miR-10b 23
..................ATACCCTGTAGAACCGAATTTGTG......................................................... t0040381 24 1
...................TACCCTGTAGAACCGAATTTGT.......................................................... t0000307 22 851
...................TACCCTGTAGAACCGAATTTGTG......................................................... t0000719 23 233
...................TACCCTGTAGAACCGAATTTGTGT........................................................ t0001949 24 53
...................TACCCTGTAGAACCGAATTTG........................................................... t0009031 21 6
...................TACCCTGTAGAACCGAATTT............................................................ t0080363 20 1
...................TACCCTGTAGAACCGAATTTGTGTG....................................................... t0114774 25 1
....................ACCCTGTAGAACCGAATTTGTGT........................................................ t0001388 23 89
....................ACCCTGTAGAACCGAATTTGTG......................................................... t0001421 22 86
....................ACCCTGTAGAACCGAATTTGT.......................................................... t0003331 21 24
....................ACCCTGTAGAACCGAATTTGTGTGGT..................................................... t0014062 26 3
....................ACCCTGTAGAACCGAATTTGTGTGGTAT................................................... t0039976 28 1
....................ACCCTGTAGAACCGAATTTGTGTG....................................................... t0072585 24 1
.........................................GTGGTATCCATGTAGTCAC....................................... t0100704 19 1
..........................................................ACAGATTCGATTCTAGGGGAATAT................. t0092479 24 1
...........................................................CAGATTCGATTCTAGGGGAATA.................. t0011330 22 4
...........................................................CAGATTCGATTCTAGGGGAAT................... t0058499 21 1
...........................................................CAGATTCGATTCTAGGGGAA.................... t0085280 20 1
............................................................AGATTCGATTCTAGGGGAATAT................. t0108940 22 1
>bta-mir-122
CCTTAGCAGAGCTGTGGAGTGTGACAATGGTGTTTGTGTCCAAACTATCAAACGCCATTATCACACTAAATAGCTACTGTTAGGC bta-mir-122 85
.((((((((((((((..(((((((.(((((((((((.((....))...))))))))))).)))))))..)))))).)))))))). structure -44.20
**************TGGAGTGTGACAATGGTGTTTG************************************************* bta-miR-122 22
..............TGGAGTGTGACAATGGTGTTTG................................................. t0000899 22 170
..............TGGAGTGTGACAATGGTGTTT.................................................. t0001606 21 71
..............TGGAGTGTGACAATGGTGTTTGT................................................ t0002105 23 47
..................................................AACGCCATTATCACACTAAAT.............. t0074463 21 1
>bta-mir-1224
GTGAGGACTCGGGAGGTGGAGGGTGGCGCTGCCAGGGCCAGGGCACTGTCTCAGCTCGCTTCTCCCCCCACCTCCTCTCTCCTCAG bta-mir-1224 86
.((((((...(((((((((.(((.(((((((.(((.((....)).)))...))))..)))...))).)))))))))...)))))). structure -46.60
GTGAGGACTCGGGAGGTGGAG***************************************************************** bta-miR-1224 21
GTGAGGACTCGGGAGGTGGAGGGT.............................................................. t0005209 24 13
GTGAGGACTCGGGAGGTGGAGGG............................................................... t0006911 23 8
GTGAGGACTCGGGAGGTGGAG................................................................. t0025793 21 2
GTGAGGACTCGGGAGGTGGAGG................................................................ t0086393 22 1
GTGAGGACTCGGGAGGTGG................................................................... t0092410 19 1
>bta-mir-1249
GGGAGGAGGGAGGAGATGGGCCACGTTCCCTCTGCCTGGAACGCCCTTCCCCCCCTTCTTCACCT bta-mir-1249 65
.(((((((((.((.((.((((...(((((........))))))))).)).))))))))))).... structure -32.70
****************************************ACGCCCTTCCCCCCCTTCTTCA*** bta-miR-1249 22
...AGGAGGGAGGAGATGGGCCACGTTC..................................... t0014444 25 3
.......................................AACGCCCTTCCCCCCCTTCTTCA... t0092166 23 1
.......................................AACGCCCTTCCCCCCCTTCTTC.... t0096202 22 1
........................................ACGCCCTTCCCCCCCTTCTTCA... t0010908 22 5
........................................ACGCCCTTCCCCCCCTTCTTC.... t0025851 21 2
>bta-mir-125a
TGCCGGCCTCTGCGTCCCTGAGACCCTTTAACCTGTGAGGACGTCCAGGGTCACAGGTGAGGTTCTTGGGAGCCTGGCGTCCGGCC bta-mir-125a 86
.(((((.(.(((.(..((..(((.((((..((((((((((....))....)))))))))))).)))..))..).))).).))))). structure -40.70
**************TCCCTGAGACCCTTTAACCTGTG************************************************* bta-miR-125a 23
..............TCCCTGAGACCCTTTAACCTGTG................................................. t0000377 23 622
..............TCCCTGAGACCCTTTAACCT.................................................... t0000396 20 574
..............TCCCTGAGACCCTTTAACCTG................................................... t0000488 21 415
..............TCCCTGAGACCCTTTAACCTGT.................................................. t0000516 22 390
..............TCCCTGAGACCCTTTAACCTGTGA................................................ t0000524 24 385
..............TCCCTGAGACCCTTTAAC...................................................... t0001558 18 74
..............TCCCTGAGACCCTTTAACC..................................................... t0001806 19 59
..............TCCCTGAGACCCTTTAACCTGTGAG............................................... t0073646 25 1
...............CCCTGAGACCCTTTAACCTGTG................................................. t0010657 22 5
...............CCCTGAGACCCTTTAACCTGTGA................................................ t0011458 23 4
...............CCCTGAGACCCTTTAACCT.................................................... t0120727 19 1
................CCTGAGACCCTTTAACCTGTGA................................................ t0014840 22 3
................CCTGAGACCCTTTAACCTGT.................................................. t0019150 20 2
................CCTGAGACCCTTTAACCTGTG................................................. t0066241 21 1
..................TGAGACCCTTTAACCTGT.................................................. t0068035 18 1
..................TGAGACCCTTTAACCTGTG................................................. t0068234 19 1
....................................................ACAGGTGAGGTTCTTGGGAGC............. t0004151 21 18
....................................................ACAGGTGAGGTTCTTGGGAG.............. t0008123 20 7
....................................................ACAGGTGAGGTTCTTGGGAGCC............ t0015972 22 3
....................................................ACAGGTGAGGTTCTTGGGA............... t0028336 19 2
>bta-mir-125b-1
CGCGCGCCTCTCAATCCCTGAGACCCTAACTTGTGATGTTTACCGTTTAAATCCACGGGTTAGGCTCTTGGGAGCTGCGAGTCGCGCC bta-mir-125b-1 88
.(((((.(((.((.((((.((((.(((((((((((..(((((.....))))).))))))))))).))))))))..)).))).))))). structure -42.30
**************TCCCTGAGACCCTAACTTGTGA**************************************************** bta-miR-125b 22
.............ATCCCTGAGACCCTAACTTGTGA.................................................... t0025484 23 2
..............TCCCTGAGACCCTAACTTGTGA.................................................... t0000052 22 15176
..............TCCCTGAGACCCTAACTTGTG..................................................... t0000188 21 1727
..............TCCCTGAGACCCTAACTTGT...................................................... t0000454 20 463
..............TCCCTGAGACCCTAACTTG....................................................... t0001220 19 108
..............TCCCTGAGACCCTAACTTGTGAT................................................... t0001338 23 94
..............TCCCTGAGACCCTAACTT........................................................ t0002280 18 42
..............TCCCTGAGACCCTAACTTGTGATGTT................................................ t0053966 26 1
...............CCCTGAGACCCTAACTTGTGA.................................................... t0010055 21 5
...............CCCTGAGACCCTAACTTGTGAT................................................... t0010901 22 5
................CCTGAGACCCTAACTTGTGA.................................................... t0002114 20 47
................CCTGAGACCCTAACTTGTG..................................................... t0012775 19 4
................CCTGAGACCCTAACTTGT...................................................... t0027067 18 2
................CCTGAGACCCTAACTTGTGAT................................................... t0109074 21 1
.................CTGAGACCCTAACTTGTGA.................................................... t0012863 19 4
..................TGAGACCCTAACTTGTGA.................................................... t0007227 18 8
.....................................................CACGGGTTAGGCTCTTGGGAGC............. t0111942 22 1
......................................................ACGGGTTAGGCTCTTGGGAGC............. t0004102 21 18
......................................................ACGGGTTAGGCTCTTGGGAG.............. t0005855 20 11
......................................................ACGGGTTAGGCTCTTGGGAGCT............ t0010833 22 5
>bta-mir-125b-2
GACTTTTCCTAGTCCCTGAGACCCTAACTTGTGAGGTATTTTAGTAGCATCACAAGTCAGGCTCTTGGGACCTAGGCGGAGGGGA bta-mir-125b-2 85
..(((..(((((..((..(((.(((.(((((((((.(((....))).).)))))))).))).)))..))..)))))..))).... structure -38.80
************TCCCTGAGACCCTAACTTGTGA*************************************************** bta-miR-125b 22
............TCCCTGAGACCCTAACTTGTGA................................................... t0000052 22 15176
............TCCCTGAGACCCTAACTTGTG.................................................... t0000188 21 1727
............TCCCTGAGACCCTAACTTGT..................................................... t0000454 20 463
............TCCCTGAGACCCTAACTTG...................................................... t0001220 19 108
............TCCCTGAGACCCTAACTT....................................................... t0002280 18 42
............TCCCTGAGACCCTAACTTGTGAG.................................................. t0003976 23 19
............TCCCTGAGACCCTAACTTGTGAGG................................................. t0100130 24 1
.............CCCTGAGACCCTAACTTGTGA................................................... t0010055 21 5
..............CCTGAGACCCTAACTTGTGA................................................... t0002114 20 47
..............CCTGAGACCCTAACTTGTG.................................................... t0012775 19 4
..............CCTGAGACCCTAACTTGT..................................................... t0027067 18 2
...............CTGAGACCCTAACTTGTGA................................................... t0012863 19 4
................TGAGACCCTAACTTGTGA................................................... t0007227 18 8
.................................AGGTATTTTAGTAGCATCA................................. t0012098 19 4
...................................................ACAAGTCAGGCTCTTGGGA............... t0006010 19 10
...................................................ACAAGTCAGGCTCTTGGG................ t0007132 18 8
...................................................ACAAGTCAGGCTCTTGGGAC.............. t0009672 20 5
>bta-mir-1271
CACCCAGATCAGTGCTTGGCACCTAGTAAGTACTCAGTATATACTTGTTGAGTGCCTGCTATGTGCCAGGCATTGTGCTGAGGGCT bta-mir-1271 86
..(((((..(((((((((((((.(((((.((((((((((......)))))))))).))))).)))))))))))))..))).))... structure -46.30
**************CTTGGCACCTAGTAAGTACTCA************************************************** bta-miR-1271 22
..............CTTGGCACCTAGTAAGTAC..................................................... t0002462 19 38
..............CTTGGCACCTAGTAAGTACT.................................................... t0003956 20 19
..............CTTGGCACCTAGTAAGTA...................................................... t0006105 18 10
..............CTTGGCACCTAGTAAGTACTC................................................... t0010024 21 5
..................................................AGTGCCTGCTATGTGCCA.................. t0002095 18 47
..................................................AGTGCCTGCTATGTGCCAG................. t0003712 19 21
>bta-mir-128-1
TGAGCTGTTGGATTCGGGGCCGTAGCACTGTCTGAGAGGTTTACATTTCTCACAGTGAACCGGTCTCTTTTTCAGCTGCTTC bta-mir-128-1 82
.((((.((((((...(((((((...((((((..(((((((....)))))))))))))...)))))))...)))))).)))). structure -35.90
*************************************************TCACAGTGAACCGGTCTCTTT************ bta-miR-128 21
.................................................TCACAGTGAACCGGTCTCTTT............ t0000269 21 1012
.................................................TCACAGTGAACCGGTCTCTTTT........... t0000773 22 208
.................................................TCACAGTGAACCGGTCTCTT............. t0001964 20 52
.................................................TCACAGTGAACCGGTCTCTTTTT.......... t0004769 23 14
.................................................TCACAGTGAACCGGTCTCT.............. t0005666 19 11
.................................................TCACAGTGAACCGGTCTC............... t0013719 18 3
...................................................ACAGTGAACCGGTCTCTTT............ t0024923 19 2
...................................................ACAGTGAACCGGTCTCTTTT........... t0028077 20 2
...................................................ACAGTGAACCGGTCTCTT............. t0093277 18 1
>bta-mir-128-2
TGTGCAGTGGGAAGGGGGGCCGAGGCACTGTCCGAGAGTGAGTAGCAGGTCTCACAGTGAACCGGTCTCTTTCCCTACTGTGTC bta-mir-128-2 84
.(..(((((((.((((((((((...((((((..((((.(........).))))))))))...)))))))))).)))))))..). structure -40.50
***************************************************TCACAGTGAACCGGTCTCTTT************ bta-miR-128 21
...................................................TCACAGTGAACCGGTCTCTTT............ t0000269 21 1012
...................................................TCACAGTGAACCGGTCTCTT............. t0001964 20 52
...................................................TCACAGTGAACCGGTCTCT.............. t0005666 19 11
...................................................TCACAGTGAACCGGTCTC............... t0013719 18 3
...................................................TCACAGTGAACCGGTCTCTTTC........... t0083308 22 1
.....................................................ACAGTGAACCGGTCTCTTT............ t0024923 19 2
.....................................................ACAGTGAACCGGTCTCTT............. t0093277 18 1
>bta-mir-129-1
GGATCTTTTTGCGGTCTGGGCTTGCTGTTCCTCTCTACAGTAGTCAGGAAGCCCTTACCCCAAAAAGTATCT bta-mir-129-1 72
(((((((((((.(((..((((((.(((..(..((....))..).))).))))))..))).))))))).)))) structure -29.40
****CTTTTTGCGGTCTGGGCTTGCT********************************************** bta-miR-129 22
....CTTTTTGCGGTCTGGGCTTG................................................ t0083049 20 1
....CTTTTTGCGGTCTGGGCTTGC............................................... t0114095 21 1
..............................................GGAAGCCCTTACCCCAAAAAGT.... t0035436 22 1
>bta-mir-129-2
CTGCCCTTCGCGAATCTTTTTGCGGTCTGGGCTTGCTGTACATAACTCAATAGCCGGAAGCCCTTACCCCAAAAAGCATTCGCGGAGGGCGCAC bta-mir-129-2 94
..((((((((((((((((((((.(((..(((((((((((..........)))))...))))))..))).))))))).))))))))))))).... structure -50.90
***************CTTTTTGCGGTCTGGGCTTGCT********************************************************* bta-miR-129-5p 22
*********************************************************AAGCCCTTACCCCAAAAAGCAT*************** bta-miR-129-3p 22
...............CTTTTTGCGGTCTGGGCTTG........................................................... t0083049 20 1
...............CTTTTTGCGGTCTGGGCTTGC.......................................................... t0114095 21 1
.........................................................AAGCCCTTACCCCAAAAAGCAT............... t0002313 22 41
.........................................................AAGCCCTTACCCCAAAAAGC................. t0020416 20 2
.........................................................AAGCCCTTACCCCAAAAAGCATT.............. t0026003 23 2
.........................................................AAGCCCTTACCCCAAAAAGCA................ t0028300 21 2
..........................................................AGCCCTTACCCCAAAAAGCATT.............. t0032831 22 1
>bta-mir-1291
TGGCCCTGACTGAAGACCTGCAGTTACACTATAGCTGCTGGTTTCAAACAGAGGCCCAGAGCACTGTCTTCCTG bta-mir-1291 74
.(((((((..(((.((((.(((((((.....))))))).)))))))..))).)))).................. structure -26.70
TGGCCCTGACTGAAGACCTGCAGT************************************************** bta-miR-1291 24
TGGCCCTGACTGAAGACCT....................................................... t0041728 19 1
>bta-mir-1306
CCACCTCCCCTGCAAACGTCCAGTGATGCAGAGGTAATGGACGTTGGCTCTGGTGGTG bta-mir-1306 58
.((((.((...((.((((((((....(((....))).)))))))).))...)).)))) structure -23.70
CCACCTCCCCTGCAAACGTCC************************************* bta-miR-1306 21
CCACCTCCCCTGCAAACGTCCA.................................... t0001510 22 79
CCACCTCCCCTGCAAACGTCC..................................... t0003181 21 26
CCACCTCCCCTGCAAACGTC...................................... t0006721 20 9
CCACCTCCCCTGCAAACGT....................................... t0008128 19 7
CCACCTCCCCTGCAAACG........................................ t0025604 18 2
.CACCTCCCCTGCAAACGTCCAGT.................................. t0079525 23 1
.CACCTCCCCTGCAAACGTCCA.................................... t0087155 21 1
..ACCTCCCCTGCAAACGTCCAG................................... t0009357 21 6
..ACCTCCCCTGCAAACGTCCAGT.................................. t0020917 22 2
.......................................GACGTTGGCTCTGGTGGTG t0114289 19 1
........................................ACGTTGGCTCTGGTGGTG t0040200 18 1
>bta-mir-1307
CATCAAGAGTCGGCTGAGTCACTGCCACTGCCTACCAATCTCGACCGGACCTCGACCGGCTCGTCTATATTGCCAATCGACTCGGCGTGGCGTCGGTCGTGGTAGATAGGCGGTCATACAGACGAGTTTTCAAGTGTTGCTCTGGTGAC bta-mir-1307 149
(((((.(((.((((((((((.(((..((((((((.(.(((.(((((((.((.((.(((..(((..............)))..))))).))..))))))).))).).))))))))....)))..))...))))...)))))))))))).. structure -52.14
*******************************************************************************ACTCGGCGTGGCGTCGGTCGTG************************************************ bta-miR-1307 22
.......................................CTCGACCGGACCTCGACCGGCT........................................................................................ t0035395 22 1
........................................TCGACCGGACCTCGACCGGCTC....................................................................................... t0000604 22 306
........................................TCGACCGGACCTCGACCGGCT........................................................................................ t0000871 21 177
........................................TCGACCGGACCTCGACCGGCTCG...................................................................................... t0001663 23 67
........................................TCGACCGGACCTCGACCGGC......................................................................................... t0002886 20 30
........................................TCGACCGGACCTCGACCGGCTCGT..................................................................................... t0011608 24 4
........................................TCGACCGGACCTCGACCGG.......................................................................................... t0013986 19 3
..........................................GACCGGACCTCGACCGGC......................................................................................... t0037014 18 1
...............................................................................ACTCGGCGTGGCGTCGGTCGTG................................................ t0000204 22 1511
...............................................................................ACTCGGCGTGGCGTCGGTCGT................................................. t0001207 21 110
...............................................................................ACTCGGCGTGGCGTCGGTCGTGG............................................... t0001380 23 90
...............................................................................ACTCGGCGTGGCGTCGGTCG.................................................. t0005469 20 12
...............................................................................ACTCGGCGTGGCGTCGGTCGTGGT.............................................. t0010304 24 5
...............................................................................ACTCGGCGTGGCGTCGGTC................................................... t0010360 19 5
...............................................................................ACTCGGCGTGGCGTCGGTCGTGGTA............................................. t0052790 25 1
................................................................................CTCGGCGTGGCGTCGGTCGTG................................................ t0000990 21 148
................................................................................CTCGGCGTGGCGTCGGTCGTGG............................................... t0002044 22 49
................................................................................CTCGGCGTGGCGTCGGTCGT................................................. t0007019 20 8
................................................................................CTCGGCGTGGCGTCGGTCGTGGT.............................................. t0054717 23 1
................................................................................CTCGGCGTGGCGTCGGTCGTGGTA............................................. t0088814 24 1
.................................................................................TCGGCGTGGCGTCGGTCGTG................................................ t0012366 20 4
>bta-mir-130a
TGCTGCGGGCCGGAGCTCTTTTCACATTGTGCTACTGTCTGCGCCTGTCACTAGCAGTGCAATGTTAAAAGGGCATTGGCTGTGCAGCG bta-mir-130a 89
.((((((((((((.((((((((.((((((..((.(((...((....))...))).))..)))))).)))))))).)))))).)))))). structure -42.50
******************************************************CAGTGCAATGTTAAAAGGGCAT************* bta-miR-130a 22
..............GCTCTTTTCACATTGTGCTACT..................................................... t0015363 22 3
......................................................CAGTGCAATGTTAAAAGGGC............... t0000726 20 230
......................................................CAGTGCAATGTTAAAAGGGCAT............. t0000816 22 194
......................................................CAGTGCAATGTTAAAAGGG................ t0001578 19 73
......................................................CAGTGCAATGTTAAAAGGGCA.............. t0002222 21 44
......................................................CAGTGCAATGTTAAAAGG................. t0002479 18 38
......................................................CAGTGCAATGTTAAAAGGGCATT............ t0002834 23 31
>bta-mir-130b
GGCCTGCCTGACACTCTTTCCCTGTTGCACTACTGTGCGCCCCTGGCAAGCAGTGCAATGATGAAAGGGCATCGGTCAGGCC bta-mir-130b 82
((((((.((((..(((((((..(((((((((.((.(((.......))))).)))))))))..)))))))..)))).)))))) structure -39.30
**************************************************CAGTGCAATGATGAAAGGGCAT********** bta-miR-130b 22
............ACTCTTTCCCTGTTGCACTACT................................................ t0005222 22 13
............ACTCTTTCCCTGTTGCACTACTGT.............................................. t0055913 24 1
............ACTCTTTCCCTGTTGCACTACTG............................................... t0069563 23 1
............ACTCTTTCCCTGTTGCACTA.................................................. t0104086 20 1
..................................................CAGTGCAATGATGAAAGGGCAT.......... t0000770 22 210
..................................................CAGTGCAATGATGAAAGGGC............ t0004070 20 18
..................................................CAGTGCAATGATGAAAGGGCA........... t0006412 21 9
..................................................CAGTGCAATGATGAAAGGG............. t0006881 19 8
..................................................CAGTGCAATGATGAAAGG.............. t0008829 18 6
...................................................AGTGCAATGATGAAAGGGCAT.......... t0015901 21 3
...................................................AGTGCAATGATGAAAGGGCA........... t0037704 20 1
>bta-mir-132
CCGCCCCCGCGTCTCCAGGGCAACCGTGGCTTTCGATTGTTACTGTGGGAACCGGAGGTAACAGTCTACAGCCATGGTCGCCCCGCAGCACGCCCACGCGC bta-mir-132 101
.(((....((((((.(.((((.(((((((((...((((((((((.(((...)))..))))))))))...))))))))).)))).).)).))))....))). structure -48.70
**********************************************************TAACAGTCTACAGCCATGGTCG********************* bta-miR-132 22
.....................AACCGTGGCTTTCGATTGTTA........................................................... t0010053 21 5
.....................AACCGTGGCTTTCGATTGTTACT......................................................... t0096613 23 1
......................ACCGTGGCTTTCGATTGTTACT......................................................... t0012195 22 4
......................ACCGTGGCTTTCGATTGTTA........................................................... t0080148 20 1
..........................................................TAACAGTCTACAGCCATGGTCG..................... t0005038 22 13
..........................................................TAACAGTCTACAGCCATGGT....................... t0009788 20 5
...........................................................AACAGTCTACAGCCATGGTCG..................... t0010941 21 4
>bta-mir-1343
GGCTTCGGTGCTGGGGAGCGGCCCCCGGGCGGGCCTCTGCTCTGGCCCCTCCTGGGGCCCGCACTCTCGCTCCGGGCC bta-mir-1343 78
((((.(((.((.((((.((((.(((((((.(((((........)))))..))))))).)))).)))).)).))))))) structure -53.00
***********TGGGGAGCGGCCCCCGGGCGGG********************************************* bta-miR-1343 22
************************************************CTCCTGGGGCCCGCACTCTC********** bta-miR-1343* 20
...........TGGGGAGCGGCCCCCGGGCGGG............................................. t0080065 22 1
................................................CTCCTGGGGCCCGCACTCT........... t0111342 19 1
................................................CTCCTGGGGCCCGCACTCTCGC........ t0112203 22 1
>bta-mir-138-1
CTGGCACGGTGCGGTGGGGCAGCTGGTGTTGTGAATCAGGCCGTCGCCAATCAGAGAACGGCTACTTCACAACACCAGGGTCACACCCCACCCCAGG bta-mir-138-1 97
((((...((((.((((.(((..(((((((((((((...(((((((..........).))))))..))))))))))))).))).)))).)))))))). structure -51.70
********************AGCTGGTGTTGTGAATCAGGCCG****************************************************** bta-miR-138 23
....................AGCTGGTGTTGTGAATCAGGCCG...................................................... t0036974 23 1
>bta-mir-138-2
GTTGCTGCAGCTGGTGTTGTGAATCAGGCCGACGAGCAGCGCATCCTCTTACCCGGCTATTTCACGACACCAGGGTTGCATCA bta-mir-138-2 83
(.(((.((..(((((((((((((...(((((..(((.((......)))))...)))))..))))))))))))).)).))).). structure -35.70
********AGCTGGTGTTGTGAATCAGGCCG**************************************************** bta-miR-138 23
........AGCTGGTGTTGTGAATCAGGCCG.................................................... t0036974 23 1
>bta-mir-1388
CCTGGGCGGTGCCTTCAGGACTGTCCAACCTGAGAATGGTGAGCATCCAGGGACAATCTCAGGTTTGTCAGCCCGCAAGGTGCCGTCCCCTC bta-mir-1388 92
...((((((..(((((.((.(((.(.(((((((((.((...............)).))))))))).).))))).).))))..)))))).... structure -43.26
****************AGGACTGTCCAACCTGAGAAT******************************************************* bta-miR-1388-5p 21
*******************************************************ATCTCAGGTTTGTCAGCCCGCA*************** bta-miR-1388-3p 22
................AGGACTGTCCAACCTGAGAATG...................................................... t0033802 22 1
................AGGACTGTCCAACCTGAGAAT....................................................... t0077917 21 1
.......................................................ATCTCAGGTTTGTCAGCCCGCA............... t0009285 22 6
.......................................................ATCTCAGGTTTGTCAGCC................... t0022897 18 2
.......................................................ATCTCAGGTTTGTCAGCCCGCAA.............. t0028025 23 2
>bta-mir-139
GTGTACTCTACAGTGCACGTGTCTCCAGTGTGGCTCGGAGGCTGGAGACGCGGCCCTGTTGGAGTAAC bta-mir-139 68
...((((((((((.((.((((((((((((.(.......).)))))))))))))).))).))))))).. structure -37.20
******TCTACAGTGCACGTGTCTCCAGT*************************************** bta-miR-139 23
......TCTACAGTGCACGTGTCTCCAGT....................................... t0007318 23 8
......TCTACAGTGCACGTGTCTCCAG........................................ t0028199 22 2
......TCTACAGTGCACGTGTCTCCA......................................... t0069286 21 1
......TCTACAGTGCACGTGTCTC........................................... t0106730 19 1
..........................................TGGAGACGCGGCCCTGTTGGAGT... t0002883 23 30
..........................................TGGAGACGCGGCCCTGTTGGAG.... t0006409 22 9
..........................................TGGAGACGCGGCCCTGTTGGAGTA.. t0014321 24 3
..........................................TGGAGACGCGGCCCTGTTGG...... t0016467 20 3
..........................................TGGAGACGCGGCCCTGTTG....... t0019436 19 2
..........................................TGGAGACGCGGCCCTGTTGGA..... t0029815 21 1
...........................................GGAGACGCGGCCCTGTTGGAGT... t0027874 22 2
>bta-mir-140
TCTCTCTGTGTCCTGCCAGTGGTTTTACCCTATGGTAGGTTACGTCATGCTGTTCTACCACAGGGTAGAACCACGGACAGGATACCGGGGCACC bta-mir-140 94
..((((.((((((((((.(((((((((((((.(((((((..(((......)))))))))).))))))))))))))).)))))))).)))).... structure -51.10
*******************************************************TACCACAGGGTAGAACCACGGA***************** bta-miR-140 22
................CAGTGGTTTTACCCTATGGTAG........................................................ t0015371 22 3
................CAGTGGTTTTACCCTATG............................................................ t0021982 18 2
................CAGTGGTTTTACCCTATGGTA......................................................... t0029102 21 2
................CAGTGGTTTTACCCTATGGTAGG....................................................... t0036060 23 1
.....................................GGTTACGTCATGCTGTTCTA..................................... t0007054 20 8
.....................................GGTTACGTCATGCTGTTCT...................................... t0117973 19 1
......................................................CTACCACAGGGTAGAACCACGGAC................ t0008715 24 6
......................................................CTACCACAGGGTAGAACCACGGA................. t0013007 23 4
......................................................CTACCACAGGGTAGAACCACGG.................. t0017497 22 3
.......................................................TACCACAGGGTAGAACCACGGAC................ t0000043 23 20846
.......................................................TACCACAGGGTAGAACCACGGA................. t0000063 22 13131
.......................................................TACCACAGGGTAGAACCACGG.................. t0000071 21 10674
.......................................................TACCACAGGGTAGAACCACGGACA............... t0000100 24 6073
.......................................................TACCACAGGGTAGAACCACG................... t0000147 20 2627
.......................................................TACCACAGGGTAGAACCAC.................... t0001564 19 73
.......................................................TACCACAGGGTAGAACCA..................... t0003566 18 22
.......................................................TACCACAGGGTAGAACCACGGACAG.............. t0011930 25 4
........................................................ACCACAGGGTAGAACCACGGA................. t0000046 21 18537
........................................................ACCACAGGGTAGAACCACGGAC................ t0000047 22 18321
........................................................ACCACAGGGTAGAACCACGGACA............... t0000173 23 1965
........................................................ACCACAGGGTAGAACCACGG.................. t0000194 20 1614
........................................................ACCACAGGGTAGAACCACG................... t0001537 19 75
........................................................ACCACAGGGTAGAACCACGGACAG.............. t0005339 24 12
........................................................ACCACAGGGTAGAACCACGGACAGG............. t0056690 25 1
.........................................................CCACAGGGTAGAACCACGGAC................ t0000381 21 609
.........................................................CCACAGGGTAGAACCACGGA................. t0000419 20 527
.........................................................CCACAGGGTAGAACCACGGACA............... t0001132 22 121
.........................................................CCACAGGGTAGAACCACGG.................. t0002419 19 39
.........................................................CCACAGGGTAGAACCACG................... t0009146 18 6
..........................................................CACAGGGTAGAACCACGGA................. t0004649 19 15
..........................................................CACAGGGTAGAACCACGGAC................ t0005712 20 11
..........................................................CACAGGGTAGAACCACGGACA............... t0008538 21 6
...........................................................ACAGGGTAGAACCACGGACAGGA............ t0002579 23 35
...........................................................ACAGGGTAGAACCACGGA................. t0008170 18 7
...........................................................ACAGGGTAGAACCACGGACAGGAT........... t0008591 24 6
...........................................................ACAGGGTAGAACCACGGAC................ t0012841 19 4
...........................................................ACAGGGTAGAACCACGGACAGG............. t0015731 22 3
...........................................................ACAGGGTAGAACCACGGACAG.............. t0022963 21 2
...........................................................ACAGGGTAGAACCACGGACA............... t0024181 20 2
............................................................CAGGGTAGAACCACGGACAGGAT........... t0021535 23 2
............................................................CAGGGTAGAACCACGGACAGGA............ t0102540 22 1
>bta-mir-142
GACAGTGCAGTCACCCATAAAGTAGAAAGCACTACTAACAGCACTGGAGGGTGTAGTGTTTCCTACTTTATGGATGAGTGTACTGTG bta-mir-142 87
.((((((((.(((.(((((((((((.(((((((((...(..(....)..)..))))))))).))))))))))).))).)))))))). structure -44.70
***************CATAAAGTAGAAAGCACTAC**************************************************** bta-miR-142 20
******************************************************AGTGTTTCCTACTTTATGGATG*********** bta-miR-142* 22
.............CCCATAAAGTAGAAAGCACTA..................................................... t0034047 21 1
.............CCCATAAAGTAGAAAGCACTAC.................................................... t0099950 22 1
...............CATAAAGTAGAAAGCACTACT................................................... t0099770 21 1
................ATAAAGTAGAAAGCACTACTA.................................................. t0046539 21 1
................ATAAAGTAGAAAGCACTACTAA................................................. t0047507 22 1
>bta-mir-143
GCGTCCTGTCTCCCAGCCTGAGGTGCAGTGCTGCATCTCTGGTCAGTTGGGAGTCTGAGATGAAGCACTGTAGCTCGGGAAGGGAGAAGTTGTTCTGCAGC bta-mir-143 101
(((..(..((((((..((((((.(((((((((.((((((.((((......)).)).)))))).))))))))).))))))..))))))....)..).))... structure -51.50
*******************************************************TGAGATGAAGCACTGTAGCTCG************************ bta-miR-143 22
....................AGGTGCAGTGCTGCATCTCT............................................................. t0027779 20 2
....................AGGTGCAGTGCTGCATCTC.............................................................. t0066065 19 1
....................AGGTGCAGTGCTGCATCTCTGG........................................................... t0093433 22 1
.....................GGTGCAGTGCTGCATCTCT............................................................. t0000417 19 531
.....................GGTGCAGTGCTGCATCTC.............................................................. t0001091 18 128
.....................GGTGCAGTGCTGCATCTCTGG........................................................... t0003883 21 19
.....................GGTGCAGTGCTGCATCTCTG............................................................ t0005383 20 12
.....................GGTGCAGTGCTGCATCTCTGGTC......................................................... t0008898 23 6
.....................GGTGCAGTGCTGCATCTCTGGT.......................................................... t0011175 22 4
.....................GGTGCAGTGCTGCATCTCTGGTCA........................................................ t0015455 24 3
.....................................................TCTGAGATGAAGCACTGTAGCTC......................... t0023006 23 2
.....................................................TCTGAGATGAAGCACTGTAGC........................... t0102196 21 1
......................................................CTGAGATGAAGCACTGTAGCTC......................... t0012971 22 4
......................................................CTGAGATGAAGCACTGTAGCT.......................... t0089013 21 1
.......................................................TGAGATGAAGCACTGTAGCTC......................... t0000145 21 2668
.......................................................TGAGATGAAGCACTGTAGCT.......................... t0000271 20 1007
.......................................................TGAGATGAAGCACTGTAGCTCG........................ t0001870 22 56
.......................................................TGAGATGAAGCACTGTAGC........................... t0002067 19 48
.......................................................TGAGATGAAGCACTGTAGCTCGG....................... t0003090 23 27
.......................................................TGAGATGAAGCACTGTAG............................ t0004795 18 14
........................................................GAGATGAAGCACTGTAGCTCG........................ t0069103 21 1
........................................................GAGATGAAGCACTGTAGCTC......................... t0084165 20 1
>bta-mir-1434
CACCTTGTACATGATGACTAAAATTTCTTCACTTTGACCTGATGGCTATTGAAGAAATCTAAGGTCTGAGGTG bta-mir-1434 73
(((((((........((((...(((((((((....(.((....)))...)))))))))....))))))))))) structure -17.50
******GTACATGATGACTAAAATTTCT********************************************* bta-miR-1434* 22
**************************************************GAAGAAATCTAAGGTCTGAGG** bta-miR-1434 21
...........................................GGCTATTGAAGAAATCTAAGGTCT...... t0016273 24 3
...........................................GGCTATTGAAGAAATCTAAGGTCTGAG... t0017946 27 2
...........................................GGCTATTGAAGAAATCTAAGGTCTG..... t0028930 25 2
............................................GCTATTGAAGAAATCTAAGGTCTGAGG.. t0108450 27 1
...............................................ATTGAAGAAATCTAAGGTCT...... t0036425 20 1
>bta-mir-144
GGGCCCTGACTGGGATATCATCATATACTGTAAGTTTGCAACGAGACACTACAGTATAGATGATGTACTAGTCCGGGTGCTCCC bta-mir-144 84
(.((((.((((((.((((((((.(((((((((.((((......))))..))))))))))))))))).)))))).)))).).... structure -39.40
*************************************************TACAGTATAGATGATGTACTAG************* bta-miR-144 22
..........TGGGATATCATCATATACT....................................................... t0020432 19 2
..........TGGGATATCATCATATACTG...................................................... t0102219 20 1
.................................................TACAGTATAGATGATGTACT............... t0010597 20 5
.................................................TACAGTATAGATGATGTAC................ t0024119 19 2
.................................................TACAGTATAGATGATGTACTA.............. t0071127 21 1
.................................................TACAGTATAGATGATGTA................. t0108900 18 1
>bta-mir-145
CACCTTGTCCTCACGGTCCAGTTTTCCCAGGAATCCCTTAGATGCTAAGATGGGGATTCCTGGAAATACTGTTCTTGAGGTCATGGTT bta-mir-145 88
.(((.((.(((((.((..((((.((.((((((((((((.............)))))))))))).)).))))..))))))).)).))). structure -41.62
***************GTCCAGTTTTCCCAGGAATCCCT************************************************** bta-miR-145 23
..............GGTCCAGTTTTCCCAGGAATCCC................................................... t0023436 23 2
...............GTCCAGTTTTCCCAGGAATCCCT.................................................. t0000742 23 224
...............GTCCAGTTTTCCCAGGAATCCCTT................................................. t0001582 24 72
...............GTCCAGTTTTCCCAGGAATCCC................................................... t0001782 22 60
...............GTCCAGTTTTCCCAGGAATCC.................................................... t0002281 21 42
...............GTCCAGTTTTCCCAGGAATC..................................................... t0003094 20 27
...............GTCCAGTTTTCCCAGGAAT...................................................... t0006118 19 10
...............GTCCAGTTTTCCCAGGAATCCCTTA................................................ t0007901 25 7
...............GTCCAGTTTTCCCAGGAA....................................................... t0026680 18 2
................TCCAGTTTTCCCAGGAATCCCT.................................................. t0086147 22 1
.....................................................GGATTCCTGGAAATACTGTTCT............. t0013158 22 4
......................................................GATTCCTGGAAATACTGTTCT............. t0110431 21 1
.......................................................ATTCCTGGAAATACTGTTCTT............ t0003455 21 23
.......................................................ATTCCTGGAAATACTGTTCT............. t0007180 20 8
.......................................................ATTCCTGGAAATACTGTTC.............. t0015065 19 3
.......................................................ATTCCTGGAAATACTGTTCTTG........... t0029016 22 2
........................................................TTCCTGGAAATACTGTTCT............. t0082043 19 1
>bta-mir-1468
GTTGAAGAGGTGGGTGGTTTCTCCGTTTGCCTGTTTTGCTGATGTTCATTTGACTTATTCTCAGCAAAATAAGCAAATGGAAAATTCATCCATCAAC bta-mir-1468 97
........((((((((..((.(((((((((.(((((((((((.(((.....)))......))))))))))).))))))))).))..))))))))... structure -39.40
********************CTCCGTTTGCCTGTTTTGCTGA******************************************************* bta-miR-1468 22
....................CTCCGTTTGCCTGTTTTGCT......................................................... t0012851 20 4
....................CTCCGTTTGCCTGTTTTGCTGA....................................................... t0021286 22 2
....................CTCCGTTTGCCTGTTTTGC.......................................................... t0022279 19 2
>bta-mir-146a
CCCATGTGTATCCTCAGCTTTGAGAACTGAATTCCATAGGTTGTGTCAGTGTCAGACCTGTGAAGTTTAGTTCTTTAGCTGGGATATCTCTATCATCCT bta-mir-146a 99
.......((((((.(((((..((((((((((((.((((((((.((.......)))))))))).)))))))))))).)))))))))))............ structure -38.80
********************TGAGAACTGAATTCCATAGGTTGT******************************************************* bta-miR-146a 24
....................TGAGAACTGAATTCCATAGG........................................................... t0096730 20 1
>bta-mir-146b
TAAGAGAACTTTGGCCACCTGGCTCTGAGAACTGAATTCCATAGGCTGTGAGCTCTAGCAAATGCCCTAGGGACTCAGTTCTGGTGCCCGGCTGTGCTACACCATC bta-mir-146b 106
...........((((((((.(((.((.((((((((.((((.((((..((..((....))..))..)))))))).)))))))))).))).)).)).))))....... structure -38.10
*************************TGAGAACTGAATTCCATAGGCTGT********************************************************* bta-miR-146b 24
.........................TGAGAACTGAATTCCATAGGCTGT......................................................... t0001293 24 99
.........................TGAGAACTGAATTCCATAGGCTG.......................................................... t0002402 23 39
.........................TGAGAACTGAATTCCATAGGCT........................................................... t0006802 22 9
.........................TGAGAACTGAATTCCATAGG............................................................. t0096730 20 1
>bta-mir-147
TATGAATCTAGTGGAAACACTTCTGCACAGGCTAGATTATGGATACCAGTGTGCGGAAATGCTTCTGCTACATTTTTAGG bta-mir-147 80
((.((((.(((..(((.((.((((((((((((((.....)))...))..))))))))).)).)))..))).)))).)).. structure -23.90
************************************************GTGTGCGGAAATGCTTCTGCTA********** bta-miR-147 22
..........GTGGAAACACTTCTGCACAGGCTA.............................................. t0014350 24 3
..........GTGGAAACACTTCTGCACAGGCT............................................... t0067691 23 1
...........TGGAAACACTTCTGCACAGGCTAG............................................. t0010750 24 5
...........TGGAAACACTTCTGCACAGGCTA.............................................. t0013002 23 4
...........TGGAAACACTTCTGCACAGGC................................................ t0017278 21 3
...........TGGAAACACTTCTGCACAGGCT............................................... t0027964 22 2
...............................................AGTGTGCGGAAATGCTTC............... t0079391 18 1
................................................GTGTGCGGAAATGCTTCTGCTA.......... t0010736 22 5
>bta-mir-148a
GAGGCAAAGTTCTGAGACACTCCGACTCTGAATATGATAGAAGTCAGTGCACTACAGAACTTTGTCTC bta-mir-148a 68
((((((((((((((((.((((..(((((((.......))).))))))))..)).)))))))))))))) structure -28.20
*******************************************TCAGTGCACTACAGAACTTTGT*** bta-miR-148a 22
.....AAAGTTCTGAGACACTCCGACT......................................... t0027331 22 2
...........................................TCAGTGCACTACAGAACTTTGT... t0000517 22 390
...........................................TCAGTGCACTACAGAACT....... t0001504 18 80
...........................................TCAGTGCACTACAGAACTTT..... t0002561 20 36
...........................................TCAGTGCACTACAGAACTTTG.... t0004246 21 17
...........................................TCAGTGCACTACAGAACTTTGTC.. t0006311 23 10
...........................................TCAGTGCACTACAGAACTT...... t0007945 19 7
...........................................TCAGTGCACTACAGAACTTTGTCT. t0017594 24 3
.............................................AGTGCACTACAGAACTTTGT... t0024999 20 2
>bta-mir-148b
TTAGCATTTGAGGTGAAGTTCTGTTATACACTCAGGCTGTGGCTCTCTGAAAGTCAGTGCATCACAGAACTTTGTCTCGAAAGCTTTCTA bta-mir-148b 90
..(((.(((((((..(((((((((.((.((((..((((....(.....)..)))))))).)).)))))))))..))))))).)))..... structure -33.60
*****************************************************TCAGTGCATCACAGAACTTTGT*************** bta-miR-148b 22
..............GAAGTTCTGTTATACACTCAGGCT.................................................... t0004008 24 18
..............GAAGTTCTGTTATACACTCAGGC..................................................... t0087451 23 1
..............GAAGTTCTGTTATACACTCAGG...................................................... t0104518 22 1
...............AAGTTCTGTTATACACTCAGGCT.................................................... t0074166 23 1
.....................................................TCAGTGCATCACAGAACT................... t0000884 18 175
.....................................................TCAGTGCATCACAGAACTTTGT............... t0001041 22 139
.....................................................TCAGTGCATCACAGAACTTT................. t0001908 20 55
.....................................................TCAGTGCATCACAGAACTT.................. t0005737 19 11
.....................................................TCAGTGCATCACAGAACTTTG................ t0007701 21 7
.....................................................TCAGTGCATCACAGAACTTTGTC.............. t0083781 23 1
>bta-mir-151
CCTGCCCTCGAGGAGCTCACAGTCTAGTACGTCTCATCCCCTACTAGACTGAAGCTCCTTGAGGACAGG bta-mir-151 69
((((.((((((((((((..((((((((((.(........).)))))))))).)))))))))))).)))) structure -42.20
*******TCGAGGAGCTCACAGTCTAGT***************************************** bta-miR-151* 21
*******************************************CTAGACTGAAGCTCCTTGAGG***** bta-miR-151 21
......CTCGAGGAGCTCACAGTCTAGTA........................................ t0013015 23 4
.......TCGAGGAGCTCACAGTCTAGTA........................................ t0000495 22 408
.......TCGAGGAGCTCACAGTCTAGT......................................... t0000939 21 159
.......TCGAGGAGCTCACAGTCTAG.......................................... t0004231 20 17
.......TCGAGGAGCTCACAGTCTA........................................... t0017030 19 3
.......TCGAGGAGCTCACAGTCTAGTACG...................................... t0025018 24 2
.......TCGAGGAGCTCACAGTCT............................................ t0036568 18 1
.........GAGGAGCTCACAGTCTAGTA........................................ t0016165 20 3
.........GAGGAGCTCACAGTCTAGT......................................... t0027091 19 2
........................................CTACTAGACTGAAGCTCCTTGAGG..... t0114430 24 1
.........................................TACTAGACTGAAGCTCCTTGAG...... t0013455 22 3
.........................................TACTAGACTGAAGCTCCTTGAGG..... t0019497 23 2
..........................................ACTAGACTGAAGCTCCTTGAGG..... t0007559 22 7
..........................................ACTAGACTGAAGCTCCTTGAG...... t0013685 21 3
..........................................ACTAGACTGAAGCTCCTTGAGGA.... t0015605 23 3
..........................................ACTAGACTGAAGCTCCTTGAGGAC... t0045726 24 1
...........................................CTAGACTGAAGCTCCTTGAGG..... t0000905 21 169
...........................................CTAGACTGAAGCTCCTTGAGGA.... t0001064 22 133
...........................................CTAGACTGAAGCTCCTTGAG...... t0001953 20 53
...........................................CTAGACTGAAGCTCCTTGA....... t0010268 19 5
...........................................CTAGACTGAAGCTCCTTGAGGACA.. t0021460 24 2
...........................................CTAGACTGAAGCTCCTTGAGGAC... t0027571 23 2
>bta-mir-152
TGTCCTCCCGGCCCAGGTTCTGTGATACACTCCGACTCGGGCTCTGGAGCAGTCAGTGCATGACAGAACTTGGGCCCGGACGGACC bta-mir-152 86
.(((((((.((((((((((((((.((.((((..((((...(((....))))))))))).)).)))))))))))))).))).)))). structure -49.90
****************************************************TCAGTGCATGACAGAACTTGGG************ bta-miR-152 22
..............AGGTTCTGTGATACACTCCGA................................................... t0090340 21 1
...................................................GTCAGTGCATGACAGAACTTGG............. t0011765 22 4
....................................................TCAGTGCATGACAGAACTTGG............. t0000075 21 9750
....................................................TCAGTGCATGACAGAACT................ t0000387 18 589
....................................................TCAGTGCATGACAGAACTTG.............. t0000526 20 384
....................................................TCAGTGCATGACAGAACTTGGG............ t0000879 22 175
....................................................TCAGTGCATGACAGAACTT............... t0002788 19 32
....................................................TCAGTGCATGACAGAACTTGGGC........... t0090758 23 1
.....................................................CAGTGCATGACAGAACTTGG............. t0034277 20 1
......................................................AGTGCATGACAGAACTTGG............. t0005362 19 12
......................................................AGTGCATGACAGAACTTG.............. t0103098 18 1
..........................................................CATGACAGAACTTGGGCCCGGA...... t0078835 22 1
>bta-mir-155
TGTTAATGCTAATCGTGATAGGGGTTTTTACCTCGGACTGACTCCTACATGTTAGCATTAACA bta-mir-155 63
.(((((((((((.((((.((((((((....(....)...))))))))))))))))))))))). structure -28.00
**TTAATGCTAATCGTGATAGGGGT************************************** bta-miR-155 23
..TTAATGCTAATCGTGATAGGGGTTT.................................... t0001401 25 88
..TTAATGCTAATCGTGATAGGGGT...................................... t0001468 23 82
..TTAATGCTAATCGTGATAGGGGTT..................................... t0001633 24 69
..TTAATGCTAATCGTGATAGGG........................................ t0002432 21 39
..TTAATGCTAATCGTGATA........................................... t0002726 18 33
..TTAATGCTAATCGTGATAGGGG....................................... t0002728 22 32
..TTAATGCTAATCGTGATAGG......................................... t0003101 20 27
..TTAATGCTAATCGTGATAG.......................................... t0003527 19 22
..TTAATGCTAATCGTGATAGGGGTTTT................................... t0003716 26 20
..TTAATGCTAATCGTGATAGGGGTTTTT.................................. t0016540 27 3
...TAATGCTAATCGTGATAGGGGTT..................................... t0042713 23 1
>bta-mir-15a
CCTTGGAGTAAAGTAGCAGCACATAATGGTTTGTGGATTTTGAAAAGGTGCAGGCCATATTGTGCTGCCTCAAAAATACAAGG bta-mir-15a 83
(((((.......(..((((((((..((((((((((..((.....))..))))))))))..))))))))..).......))))) structure -30.74
*************TAGCAGCACATAATGGTTTGT************************************************* bta-miR-15a 21
............GTAGCAGCACATAATGGTTTGT................................................. t0119004 22 1
.............TAGCAGCACATAATGGTTTGTG................................................ t0000696 22 239
.............TAGCAGCACATAATGGTTTGT................................................. t0000720 21 232
.............TAGCAGCACATAATGGTTT................................................... t0002085 19 48
.............TAGCAGCACATAATGGTTTG.................................................. t0002156 20 45
.............TAGCAGCACATAATGGTTTGTGGA.............................................. t0006462 24 9
.............TAGCAGCACATAATGGTTTGTGG............................................... t0006737 23 9
.............TAGCAGCACATAATGGTTTGTGGAT............................................. t0019678 25 2
.............TAGCAGCACATAATGGTT.................................................... t0020153 18 2
.............TAGCAGCACATAATGGTTTGTGGATTTT.......................................... t0094677 28 1
..............AGCAGCACATAATGGTTTGT................................................. t0036538 20 1
..............AGCAGCACATAATGGTTTGTG................................................ t0036937 21 1
..................................................CAGGCCATATTGTGCTGCCTCA........... t0093638 22 1
>bta-mir-15b
TTGAGACCTTAAAGTACTGTAGCAGCACATCATGGTTTACATACTACAGTCAAGATGCGAATCATTATTTGCTGCTCTAGAAATTTAAGGAAATTCAT bta-mir-15b 98
.((((.(((((((...(((.(((((((.((.((((((..(((.((.......)))))..)))))).)).))))))).)))...)))))))...)))). structure -30.50
*******************TAGCAGCACATCATGGTTTACA********************************************************* bta-miR-15b 22
...............ACTGTAGCAGCACATCATGGTT............................................................. t0022815 22 2
...................TAGCAGCACATCATGGTTTACA......................................................... t0000356 22 667
...................TAGCAGCACATCATGGTTTAC.......................................................... t0001112 21 125
...................TAGCAGCACATCATGGTTTA........................................................... t0001785 20 60
...................TAGCAGCACATCATGGTTT............................................................ t0004503 19 15
...................TAGCAGCACATCATGGTTTACAT........................................................ t0016601 23 3
...................TAGCAGCACATCATGGTT............................................................. t0033555 18 1
....................AGCAGCACATCATGGTTTACA......................................................... t0040652 21 1
.........................................................CGAATCATTATTTGCTGCT...................... t0008729 19 6
.........................................................CGAATCATTATTTGCTGC....................... t0014891 18 3
.........................................................CGAATCATTATTTGCTGCTCT.................... t0022715 21 2
.........................................................CGAATCATTATTTGCTGCTC..................... t0037822 20 1
.........................................................CGAATCATTATTTGCTGCTCTA................... t0054759 22 1
>bta-mir-16a
GTCAGCAGTGCCTTAGCAGCACGTAAATATTGGTGTTAAGATTCTAAAATTATCTCCAGTATTAACTGTGCTGCTGAAGTAAGGTTGGC bta-mir-16a 89
((((((..(((.((((((((((((.((((((((.(.(((..........))).).)))))))).)).)))))))))).)))..)))))) structure -37.40
*************TAGCAGCACGTAAATATTGGTG****************************************************** bta-miR-16a 22
.............TAGCAGCACGTAAATATTGGTG...................................................... t0000262 22 1042
.............TAGCAGCACGTAAATATTGGT....................................................... t0000875 21 176
.............TAGCAGCACGTAAATATTGG........................................................ t0001294 20 99
.............TAGCAGCACGTAAATATTG......................................................... t0001333 19 94
.............TAGCAGCACGTAAATATTGGTGT..................................................... t0002065 23 48
.............TAGCAGCACGTAAATATT.......................................................... t0002888 18 30
.............TAGCAGCACGTAAATATTGGTGTT.................................................... t0089929 24 1
......................................................TCCAGTATTAACTGTGCTGCTGA............ t0006941 23 8
......................................................TCCAGTATTAACTGTGCTGCT.............. t0029218 21 2
......................................................TCCAGTATTAACTGTGCTGCTGAA........... t0043363 24 1
......................................................TCCAGTATTAACTGTGCTGCTG............. t0107332 22 1
.......................................................CCAGTATTAACTGTGCTGCT.............. t0027689 20 2
>bta-mir-16b
CATACTTGTTCCGCTGTAGCAGCACGTAAATATTGGCGTAGTAAAATAAATATTAAACACCAATATTATTGTGCTGCTTTAGCGTGACAGGGA bta-mir-16b 93
....(((((..(((((.(((((((((..((((((((.((((((.......))))..)).))))))))..))))))))).)))))..))))).. structure -40.20
****************TAGCAGCACGTAAATATTGGC******************************************************** bta-miR-16b 21
................TAGCAGCACGTAAATATTGGCG....................................................... t0000283 22 945
................TAGCAGCACGTAAATATTGGCGT...................................................... t0000862 23 179
................TAGCAGCACGTAAATATTGG......................................................... t0001294 20 99
................TAGCAGCACGTAAATATTG.......................................................... t0001333 19 94
................TAGCAGCACGTAAATATTGGC........................................................ t0001926 21 54
................TAGCAGCACGTAAATATT........................................................... t0002888 18 30
................TAGCAGCACGTAAATATTGGCGTA..................................................... t0022626 24 2
.................AGCAGCACGTAAATATTGGCG....................................................... t0021589 21 2
.................AGCAGCACGTAAATATTGGCGT...................................................... t0101462 22 1
..................GCAGCACGTAAATATTGGCG....................................................... t0090035 20 1
..........................................................ACCAATATTATTGTGCTGCTTT............. t0021848 22 2
..........................................................ACCAATATTATTGTGCTGCTTTA............ t0022836 23 2
...........................................................CCAATATTATTGTGCTGCTTTA............ t0017277 22 3
>bta-mir-17
GTCAGAATAATGTCAAAGTGCTTACAGTGCAGGTAGTGATATGTGCATCTACTGCAGTGAAGGCACTTGTAGCATTATGGTGAC bta-mir-17 84
((((..(((((((..((((((((.((.(((((.(((((.......)).)))))))).)).))))))))...)))))))..)))) structure -34.30
*************CAAAGTGCTTACAGTGCAGGTAGT*********************************************** bta-miR-17-5p 24
**************************************************ACTGCAGTGAAGGCACTTGT************** bta-miR-17-3p 20
............TCAAAGTGCTTACAGTGCAGGTAG................................................ t0013055 24 4
............TCAAAGTGCTTACAGTGCAGGT.................................................. t0015109 22 3
............TCAAAGTGCTTACAGTGCAGGTA................................................. t0069120 23 1
............TCAAAGTGCTTACAGTGC...................................................... t0085585 18 1
............TCAAAGTGCTTACAGTGCAGGTAGT............................................... t0119413 25 1
.............CAAAGTGCTTACAGTGCAGGTAG................................................ t0001076 23 131
.............CAAAGTGCTTACAGTGCAGGTA................................................. t0005893 22 10
.............CAAAGTGCTTACAGTGCAGGTAGT............................................... t0008899 24 6
.............CAAAGTGCTTACAGTGCAGG................................................... t0024764 20 2
.............CAAAGTGCTTACAGTGCAGGT.................................................. t0028660 21 2
..................................................ACTGCAGTGAAGGCACTTGTAGC........... t0002953 23 29
..................................................ACTGCAGTGAAGGCACTTGTAG............ t0003378 22 24
..................................................ACTGCAGTGAAGGCACTTGTAGCA.......... t0005125 24 13
..................................................ACTGCAGTGAAGGCACTTGT.............. t0007960 20 7
..................................................ACTGCAGTGAAGGCACTTGTA............. t0009189 21 6
..................................................ACTGCAGTGAAGGCACTTG............... t0009936 19 5
..................................................ACTGCAGTGAAGGCACTT................ t0011856 18 4
..................................................ACTGCAGTGAAGGCACTTGTAGCAT......... t0055078 25 1
...................................................CTGCAGTGAAGGCACTTGTAGC........... t0015743 22 3
...................................................CTGCAGTGAAGGCACTTGTAG............ t0021877 21 2
...................................................CTGCAGTGAAGGCACTTGTAGCA.......... t0093512 23 1
....................................................TGCAGTGAAGGCACTTGT.............. t0112330 18 1
>bta-mir-1814c
AGGCTCTTGCGTTTTGTTTGGGTTTGTTTTCAACAGGCTTGTAAAGGTTGTTGATGTGCCAAACCTGAACAGCCT bta-mir-1814c 75
(((((..........(((..((((((...(((((((.((.....)).))))))).....))))))..)))))))) structure -25.80
**********GTTTTGTTTGGGTTTGTTTT********************************************* bta-miR-1814c 20
..........GTTTTGTTTGGGTTTGTT............................................... t0012674 18 4
>bta-mir-181a-1
TGAGCTCCGAGGTTGCTTCAGTGAACATTCAACGCTGTCGGTGAGTTTGGAATTAAAAATCAAAACCATCGACCGTTGATTGTACCCTATGGCCAACCACCATCTCCACC bta-mir-181a-1 110
.(((....(.(((((((..((.(.(((.((((((..(((((((.((((.((........)).))))))))))))))))).))).).))..)).))))).)...))).... structure -32.80
***********************AACATTCAACGCTGTCGGTGAGTT*************************************************************** bta-miR-181a 24
....CTCCGAGGTTGCTTCAGTG....................................................................................... t0109000 19 1
.......................AACATTCAACGCTGTCGGTGAGTTT.............................................................. t0000179 25 1871
.......................AACATTCAACGCTGTCGGTGAGTT............................................................... t0000274 24 980
.......................AACATTCAACGCTGTCGGTGAG................................................................. t0000447 22 480
.......................AACATTCAACGCTGTCGGTGA.................................................................. t0000980 21 150
.......................AACATTCAACGCTGTCGGTGAGT................................................................ t0000994 23 148
.......................AACATTCAACGCTGTCGGTG................................................................... t0002851 20 30
.......................AACATTCAACGCTGTCGGT.................................................................... t0006596 19 9
.......................AACATTCAACGCTGTCGGTGAGTTTG............................................................. t0012842 26 4
.......................AACATTCAACGCTGTCGG..................................................................... t0023002 18 2
........................ACATTCAACGCTGTCGGTGAGTTT.............................................................. t0017078 24 3
........................ACATTCAACGCTGTCGGTGAGTT............................................................... t0021172 23 2
........................ACATTCAACGCTGTCGGTGA.................................................................. t0100283 20 1
...............................................................AACCATCGACCGTTGATTGTACC........................ t0020496 23 2
................................................................ACCATCGACCGTTGATTGTACC........................ t0005815 22 11
................................................................ACCATCGACCGTTGATTG............................ t0007612 18 7
................................................................ACCATCGACCGTTGATTGTAC......................... t0016798 21 3
................................................................ACCATCGACCGTTGATTGT........................... t0023051 19 2
................................................................ACCATCGACCGTTGATTGTA.......................... t0062834 20 1
>bta-mir-181a-2
TGCCAGGGCCAGGACCCAGTCTTCAGAGGACTCCAAGGAACATTCAACGCTGTCGGTGAGTTTGGGATTTGAAAAAACCACCGACCGTTGACTGTACCTTGGGTTCCTTA bta-mir-181a-2 110
.....(((......)))........(((((..((((((.(((.((((((..(((((((.((((...........))))))))))))))))).))).))))))..))))). structure -47.00
**************************************AACATTCAACGCTGTCGGTGAGTT************************************************ bta-miR-181a 24
......................................AACATTCAACGCTGTCGGTGAGTTT............................................... t0000179 25 1871
......................................AACATTCAACGCTGTCGGTGAGTT................................................ t0000274 24 980
......................................AACATTCAACGCTGTCGGTGAG.................................................. t0000447 22 480
......................................AACATTCAACGCTGTCGGTGA................................................... t0000980 21 150
......................................AACATTCAACGCTGTCGGTGAGT................................................. t0000994 23 148
......................................AACATTCAACGCTGTCGGTG.................................................... t0002851 20 30
......................................AACATTCAACGCTGTCGGT..................................................... t0006596 19 9
......................................AACATTCAACGCTGTCGGTGAGTTTG.............................................. t0012842 26 4
......................................AACATTCAACGCTGTCGG...................................................... t0023002 18 2
.......................................ACATTCAACGCTGTCGGTGAGTTT............................................... t0017078 24 3
.......................................ACATTCAACGCTGTCGGTGAGTT................................................ t0021172 23 2
.......................................ACATTCAACGCTGTCGGTGA................................................... t0100283 20 1
............................................................................ACCACCGACCGTTGACTGT............... t0056700 19 1
............................................................................ACCACCGACCGTTGACTGTACC............ t0063055 22 1
............................................................................ACCACCGACCGTTGACTGTACCT........... t0098723 23 1
............................................................................ACCACCGACCGTTGACTGTAC............. t0113805 21 1
>bta-mir-181b-1
CTTGGGCAGAGGTTCTTTCTTAAAAGGTCACAATCAACATTCATTGCTGTCGGTGGGTTGAACTGTGTGGACAAGCTCACTGAACAATGAGTGCAACTGTGGCCCCGCAT bta-mir-181b-1 110
.....((.((((.....))))....(((((((.....(((((((((...((((((((((...((....))...)))))))))).)))))))))....)))))))..)).. structure -37.10
***********************************AACATTCATTGCTGTCGGTGGGTT*************************************************** bta-miR-181b 24
...................................AACATTCATTGCTGTCGGTGGGTT................................................... t0000395 24 575
...................................AACATTCATTGCTGTCGGTGGG..................................................... t0001529 22 76
...................................AACATTCATTGCTGTCGGTGGGT.................................................... t0001989 23 52
...................................AACATTCATTGCTGTCGGTGG...................................................... t0002189 21 45
...................................AACATTCATTGCTGTCGGTG....................................................... t0003481 20 23
...................................AACATTCATTGCTGTCGGT........................................................ t0007968 19 7
...................................AACATTCATTGCTGTCGG......................................................... t0010568 18 5
...................................AACATTCATTGCTGTCGGTGGGTTG.................................................. t0013825 25 3
...................................AACATTCATTGCTGTCGGTGGGTTGAA................................................ t0073950 27 1
....................................ACATTCATTGCTGTCGGTGGGTT................................................... t0012303 23 4
....................................ACATTCATTGCTGTCGGTGGGT.................................................... t0022498 22 2
....................................ACATTCATTGCTGTCGGTGGG..................................................... t0033108 21 1
>bta-mir-181b-2
CTGATGGCTGCACTCAACATTCATTGCTGTCGGTGGGTTTGACTTTGAATCAACTCACTGATCAATGAATGTAAACTGCGGACCAAACA bta-mir-181b-2 89
....((((((((....((((((((((..(((((((((((.((.......)))))))))))))))))))))))....))))).))).... structure -35.70
***************AACATTCATTGCTGTCGGTGGGTT************************************************** bta-miR-181b 24
...............AACATTCATTGCTGTCGGTGGGTT.................................................. t0000395 24 575
...............AACATTCATTGCTGTCGGTGGGTTT................................................. t0000490 25 414
...............AACATTCATTGCTGTCGGTGGG.................................................... t0001529 22 76
...............AACATTCATTGCTGTCGGTGGGT................................................... t0001989 23 52
...............AACATTCATTGCTGTCGGTGG..................................................... t0002189 21 45
...............AACATTCATTGCTGTCGGTG...................................................... t0003481 20 23
...............AACATTCATTGCTGTCGGT....................................................... t0007968 19 7
...............AACATTCATTGCTGTCGG........................................................ t0010568 18 5
...............AACATTCATTGCTGTCGGTGGGTTTG................................................ t0103445 26 1
................ACATTCATTGCTGTCGGTGGGTT.................................................. t0012303 23 4
................ACATTCATTGCTGTCGGTGGGT................................................... t0022498 22 2
................ACATTCATTGCTGTCGGTGGGTTT................................................. t0030910 24 1
................ACATTCATTGCTGTCGGTGGG.................................................... t0033108 21 1
>bta-mir-181c
TTGCCAAGGGTTTGGGGGAACATTCAACCTGTCGGTGAGTTTGGGCAGCTCAGGCAAACCATCGACCGTTGAGTGGACCCCGAGGCCTGGAACTGCC bta-mir-181c 97
...(((.((.(((((((...((((((((..(((((((.(((((...........)))))))))))).))))))))..))))))).)))))....... structure -44.30
******************AACATTCAACCTGTCGGTGAGTTT******************************************************* bta-miR-181c 24
..................AACATTCAACCTGTCGGTGAGTTT....................................................... t0001377 24 90
..................AACATTCAACCTGTCGGTGAGTT........................................................ t0002221 23 44
..................AACATTCAACCTGTCGGTGAG.......................................................... t0004624 21 15
..................AACATTCAACCTGTCGGTGAGT......................................................... t0006513 22 9
..................AACATTCAACCTGTCGGTGA........................................................... t0007624 20 7
...................ACATTCAACCTGTCGGTGAGTT........................................................ t0098079 22 1
........................................................AACCATCGACCGTTGAGTG...................... t0014511 19 3
........................................................AACCATCGACCGTTGAGTGGAC................... t0121034 22 1
.........................................................ACCATCGACCGTTGAGTG...................... t0003235 18 25
.........................................................ACCATCGACCGTTGAGTGG..................... t0006314 19 10
.........................................................ACCATCGACCGTTGAGTGGACC.................. t0015427 22 3
.........................................................ACCATCGACCGTTGAGTGGAC................... t0087814 21 1
>bta-mir-181d
TCCCCTCCCTTAGGCCACAGCGAAGGTCACAATCAACATTCATTGTTGTCGGTGGGTTGTGACAGAGACCAGACCCACCGAGGGATGAATGTCACTGTGGCTGGGCCAGACAC bta-mir-181d 113
............((((.((((......((((....(((((((((.(..((((((((((.((........))))))))))))).)))))))))...))))))))))))...... structure -44.00
**********************************AACATTCATTGTTGTCGGTGGGT******************************************************** bta-miR-181d 23
.................................CAACATTCATTGTTGTCGGTGGGTT....................................................... t0055373 25 1
..................................AACATTCATTGTTGTCGGTGGGTT....................................................... t0000295 24 891
..................................AACATTCATTGTTGTCGGTGGG......................................................... t0001641 22 68
..................................AACATTCATTGTTGTCGGTGGGT........................................................ t0001966 23 52
..................................AACATTCATTGTTGTCGGTG........................................................... t0002104 20 47
..................................AACATTCATTGTTGTCGGTGG.......................................................... t0002617 21 35
..................................AACATTCATTGTTGTCGGT............................................................ t0008328 19 6
..................................AACATTCATTGTTGTCGG............................................................. t0025220 18 2
..................................AACATTCATTGTTGTCGGTGGGTTG...................................................... t0087135 25 1
..................................AACATTCATTGTTGTCGGTGGGTTGT..................................................... t0115319 26 1
...................................ACATTCATTGTTGTCGGTGGGTT....................................................... t0062465 23 1
>bta-mir-1839
AATGAAAAGGTAGATAGAACAGGTCTTGTGTGCAAAATGAATTCAAGACCTACTTATCTACCAACAGCAATG bta-mir-1839 72
........(((((((((...((((((((....(.....)....))))))))..))))))))).......... structure -23.30
******AAGGTAGATAGAACAGGTCTTG******************************************** bta-miR-1839 22
....AAAAGGTAGATAGAACAGGTCTTG............................................ t0026345 24 2
....AAAAGGTAGATAGAACAGGTCTT............................................. t0028908 23 2
.....AAAGGTAGATAGAACAGGTCTTG............................................ t0001911 23 55
.....AAAGGTAGATAGAACAGGTCTTGT........................................... t0028895 24 2
.....AAAGGTAGATAGAACAGGTCT.............................................. t0076088 21 1
.....AAAGGTAGATAGAACAGGTCTT............................................. t0096272 22 1
......AAGGTAGATAGAACAGGTCTTG............................................ t0000109 22 4854
......AAGGTAGATAGAACAGGTCTTGT........................................... t0000325 23 792
......AAGGTAGATAGAACAGGTCTT............................................. t0000891 21 172
......AAGGTAGATAGAACAGGTCT.............................................. t0003856 20 19
......AAGGTAGATAGAACAGGTCTTGTG.......................................... t0004810 24 14
......AAGGTAGATAGAACAGGTC............................................... t0005067 19 13
......AAGGTAGATAGAACAGGTCTTGTGT......................................... t0009013 25 6
......AAGGTAGATAGAACAGGT................................................ t0009143 18 6
.......AGGTAGATAGAACAGGTCTTG............................................ t0000277 21 975
.......AGGTAGATAGAACAGGTCTTGTG.......................................... t0000914 23 166
.......AGGTAGATAGAACAGGTCTTGT........................................... t0000926 22 164
.......AGGTAGATAGAACAGGTCTTGTGT......................................... t0001887 24 56
.......AGGTAGATAGAACAGGTCTT............................................. t0003487 20 23
.......AGGTAGATAGAACAGGTCT.............................................. t0006151 19 10
.......AGGTAGATAGAACAGGTC............................................... t0012572 18 4
........GGTAGATAGAACAGGTCTTG............................................ t0096235 20 1
..........................................TCAAGACCTACTTATCTACCAACA...... t0030657 24 1
..........................................TCAAGACCTACTTATCTACCAAC....... t0042736 23 1
..........................................TCAAGACCTACTTATCTACCAA........ t0074832 22 1
.............................................AGACCTACTTATCTACCAACAGC.... t0007093 23 8
.............................................AGACCTACTTATCTACCAACA...... t0011217 21 4
.............................................AGACCTACTTATCTACCAACAG..... t0016478 22 3
.............................................AGACCTACTTATCTACCAACAGCA... t0021856 24 2
.............................................AGACCTACTTATCTACCAAC....... t0066731 20 1
..............................................GACCTACTTATCTACCAACAG..... t0040825 21 1
...............................................ACCTACTTATCTACCAACAGCA... t0045997 22 1
>bta-mir-184
CCAGTCACATCCCCTTATCACTTTTCCAGCCAGCTTTGTGACTCTAACTGTTGGACGGAGAACTGATAAGGGTAGGTGATTGA bta-mir-184 83
.(((((((...(((((((((.((((((..(((((...((.......)).)))))..)))))).)))))))))...))))))). structure -39.00
***************************************************TGGACGGAGAACTGATAAGGGT********** bta-miR-184 22
............CCTTATCACTTTTCCAGCCAGC................................................. t0086818 22 1
..............TTATCACTTTTCCAGCCAGCT................................................ t0038476 21 1
..................................................TTGGACGGAGAACTGATAAGGGT.......... t0000814 23 195
..................................................TTGGACGGAGAACTGATAAGGGTA......... t0002475 24 38
..................................................TTGGACGGAGAACTGATAAGG............ t0002808 21 31
..................................................TTGGACGGAGAACTGATAAGGGTAG........ t0007917 25 7
..................................................TTGGACGGAGAACTGATAAG............. t0014207 20 3
..................................................TTGGACGGAGAACTGATAAGGG........... t0015646 22 3
...................................................TGGACGGAGAACTGATAAGGGT.......... t0000023 22 61017
...................................................TGGACGGAGAACTGATAAGGGTA......... t0000045 23 20514
...................................................TGGACGGAGAACTGATAAGGG........... t0000149 21 2573
...................................................TGGACGGAGAACTGATAAGGGTAG........ t0000197 24 1557
...................................................TGGACGGAGAACTGATAAGG............ t0000424 20 521
...................................................TGGACGGAGAACTGATAAG............. t0000818 19 194
...................................................TGGACGGAGAACTGATAA.............. t0002109 18 47
...................................................TGGACGGAGAACTGATAAGGGTAGGT...... t0033975 26 1
....................................................GGACGGAGAACTGATAAGGGT.......... t0001748 21 62
....................................................GGACGGAGAACTGATAAGGGTA......... t0004051 22 18
....................................................GGACGGAGAACTGATAAGGGTAG........ t0058141 23 1
....................................................GGACGGAGAACTGATAAGGG........... t0113351 20 1
.....................................................GACGGAGAACTGATAAGGGTAG........ t0000164 22 2092
.....................................................GACGGAGAACTGATAAGGGTA......... t0000541 21 362
.....................................................GACGGAGAACTGATAAGGGT.......... t0002957 20 29
.....................................................GACGGAGAACTGATAAGGG........... t0005335 19 12
.....................................................GACGGAGAACTGATAAGG............ t0009348 18 6
.....................................................GACGGAGAACTGATAAGGGTAGGT...... t0094218 24 1
......................................................ACGGAGAACTGATAAGGGTAG........ t0011900 21 4
......................................................ACGGAGAACTGATAAGGGTAGG....... t0076408 22 1
>bta-mir-185
GGGGGTGAGGGACTGGAGAGAAAGGCAGTTCCTGATGGTCCCCTCCCCAGGGGCTGGCTTTCCTCCGGCCCCTCCTTCC bta-mir-185 79
(((((.(((((.((((((.(((((.(((((((((..((......)).))))))))).))))))))))).)))))))))) structure -50.20
*************TGGAGAGAAAGGCAGTTCCTGA******************************************** bta-miR-185 22
...........ACTGGAGAGAAAGGCAGTTCCT.............................................. t0018837 22 2
...........ACTGGAGAGAAAGGCAGTTCCTG............................................. t0026422 23 2
...........ACTGGAGAGAAAGGCAGTTCCTGA............................................ t0073755 24 1
.............TGGAGAGAAAGGCAGTTCCTGA............................................ t0000069 22 11005
.............TGGAGAGAAAGGCAGTTCCTGAT........................................... t0000196 23 1564
.............TGGAGAGAAAGGCAGTTCCT.............................................. t0000275 20 980
.............TGGAGAGAAAGGCAGTTCCTG............................................. t0000332 21 755
.............TGGAGAGAAAGGCAGTTCC............................................... t0001829 19 58
.............TGGAGAGAAAGGCAGTTC................................................ t0002285 18 42
.............TGGAGAGAAAGGCAGTTCCTGATG.......................................... t0028821 24 2
..............GGAGAGAAAGGCAGTTCCTGA............................................ t0004114 21 18
..............GGAGAGAAAGGCAGTTCCTGAT........................................... t0028929 22 2
...............GAGAGAAAGGCAGTTCCTGA............................................ t0024000 20 2
...............GAGAGAAAGGCAGTTCCTGAT........................................... t0086457 21 1
...............GAGAGAAAGGCAGTTCCTG............................................. t0112041 19 1
...............................................CAGGGGCTGGCTTTCCTCCGG........... t0081734 21 1
................................................AGGGGCTGGCTTTCCTCCGG........... t0008356 20 6
................................................AGGGGCTGGCTTTCCTCCG............ t0016172 19 3
................................................AGGGGCTGGCTTTCCTCCGGC.......... t0017203 21 3
................................................AGGGGCTGGCTTTCCTCC............. t0018306 18 2
>bta-mir-186
TGCTTATAACTTTCCAAAGAATTCTCCTTTTGGGCTTTCTGATTTTATTTTAAGCCCAAAGGTGAATTTTTTGGGAAGTTTGAGCT bta-mir-186 86
.(((((.(((((((((((((((((.(((((.((((((...((......)).))))))))))).)))))))))))))))))))))). structure -42.50
**************CAAAGAATTCTCCTTTTGGGCT************************************************** bta-miR-186 22
.............CCAAAGAATTCTCCTTTTGGGCT.................................................. t0007663 23 7
.............CCAAAGAATTCTCCTTTTGGGCTT................................................. t0025337 24 2
..............CAAAGAATTCTCCTTTTGGGCTT................................................. t0000642 23 280
..............CAAAGAATTCTCCTTTTGGGCT.................................................. t0002242 22 43
..............CAAAGAATTCTCCTTTTGGGCTTT................................................ t0003848 24 19
..............CAAAGAATTCTCCTTTTGGG.................................................... t0003897 20 19
..............CAAAGAATTCTCCTTTTGGGC................................................... t0009806 21 5
..............CAAAGAATTCTCCTTTTGG..................................................... t0027000 19 2
..............CAAAGAATTCTCCTTTTG...................................................... t0028377 18 2
..............CAAAGAATTCTCCTTTTGGGCTTTC............................................... t0062401 25 1
...............AAAGAATTCTCCTTTTGGGCTT................................................. t0004382 22 16
...............AAAGAATTCTCCTTTTGGGCT.................................................. t0025348 21 2
...............AAAGAATTCTCCTTTTGG..................................................... t0026128 18 2
.....................................................GCCCAAAGGTGAATTTTTT.............. t0011687 19 4
.....................................................GCCCAAAGGTGAATTTTTTGGG........... t0014014 22 3
......................................................CCCAAAGGTGAATTTTTT.............. t0050446 18 1
......................................................CCCAAAGGTGAATTTTTTG............. t0109234 19 1
.......................................................CCAAAGGTGAATTTTTTGGGAA......... t0018785 22 2
>bta-mir-188
TGCTCCCTCTCTCACATCCCTTGCATGGTGGAGGGTGAGCTTTCTGAAAACCCCTCCCACATGCAGGGTTTGCAGGATGGTGAGCC bta-mir-188 86
.((((((..(((..((..(((((((((..((((((....(.....).....))))))..)))))))))..))..))).)).)))). structure -39.80
**************CATCCCTTGCATGGTGGAGGGT************************************************** bta-miR-188 22
..............CATCCCTTGCATGGTGGAGGGT.................................................. t0020470 22 2
..............CATCCCTTGCATGGTGGAGGG................................................... t0066250 21 1
..............CATCCCTTGCATGGTGGAG..................................................... t0105311 19 1
....................................................CCTCCCACATGCAGGGTTTGCA............ t0073240 22 1
.....................................................CTCCCACATGCAGGGTTTGCA............ t0079330 21 1
>bta-mir-18a
TGTTCTAAGGTGCATCTAGTGCAGATAGTGAAGTAGATTAGCATCTACTGCCCTAAGTGCTCCTTCTGGCA bta-mir-18a 71
.(((..((((.(((..(((.((((.(((((..(.....)..)).))))))).)))..))).))))..))). structure -22.00
*****TAAGGTGCATCTAGTGCAGATA******************************************** bta-miR-18a 22
.....TAAGGTGCATCTAGTGCAGAT............................................. t0009194 21 6
..............................................ACTGCCCTAAGTGCTCCTTCTG... t0029491 22 1
..............................................ACTGCCCTAAGTGCTCCTTCT.... t0116355 21 1
>bta-mir-190a
TGCAGGCCTCTGTGTGATATGTTTGATATATTAGGTTGTTATTTAATCCAACTATATATCAAACATATTCCTACAGTGTCTTGCC bta-mir-190a 85
.(((((.(.(((((..(((((((((((((((..(((((..........))))))))))))))))))))..).)))).).))))). structure -32.50
**************TGATATGTTTGATATATTAGGT************************************************* bta-miR-190a 22
..............TGATATGTTTGATATATTAGGTTG............................................... t0044043 24 1
>bta-mir-190b
TGCTTCTGTGTGATATGTTTGATATTGGGTTGTTTAATTAGGAACCAACTAAATGTCAAACATATTCTTACAGCAGTAG bta-mir-190b 79
((((.(((((.(((((((((((((((.((((((((......))).))))).)))))))))))))))..))))).)))). structure -30.60
**********TGATATGTTTGATATTGGGTT************************************************ bta-miR-190b 21
..........TGATATGTTTGATATTGGGTTG............................................... t0048093 22 1
>bta-mir-191
GGCTGGACAGCGGGCAACGGAATCCCAAAAGCAGCTGTTGTCTCCAGAGCATTCCAGCTGCGCTTGGATTTCGTTCCCTGCTCTCCTGCCT bta-mir-191 91
(((.(((.((((((.((((((((((.((..(((((((..((((....)).))..)))))))..)))))))))))).)))))).))).))). structure -49.90
**************CAACGGAATCCCAAAAGCAGCTG****************************************************** bta-miR-191 23
..............CAACGGAATCCCAAAAGCAGCTG...................................................... t0000195 23 1565
..............CAACGGAATCCCAAAAGCAGCT....................................................... t0000278 22 965
..............CAACGGAATCCCAAAAGCAGCTGT..................................................... t0000368 24 645
..............CAACGGAATCCCAAAAGCAGC........................................................ t0000732 21 229
..............CAACGGAATCCCAAAAGCAG......................................................... t0001048 20 137
..............CAACGGAATCCCAAAAGCAGCTGTT.................................................... t0001288 25 100
..............CAACGGAATCCCAAAAGCA.......................................................... t0002540 19 36
..............CAACGGAATCCCAAAAGC........................................................... t0004045 18 18
...............AACGGAATCCCAAAAGCAGCTG...................................................... t0000802 22 200
...............AACGGAATCCCAAAAGCAGCT....................................................... t0000945 21 158
...............AACGGAATCCCAAAAGCAGCTGT..................................................... t0001036 23 139
...............AACGGAATCCCAAAAGCAGC........................................................ t0002270 20 42
...............AACGGAATCCCAAAAGCAG......................................................... t0003836 19 20
...............AACGGAATCCCAAAAGCAGCTGTT.................................................... t0006185 24 10
...............AACGGAATCCCAAAAGCA.......................................................... t0025483 18 2
................ACGGAATCCCAAAAGCAGCTG...................................................... t0038555 21 1
........................................................GCTGCGCTTGGATTTCGTTCC.............. t0028309 21 2
........................................................GCTGCGCTTGGATTTCGTTCCC............. t0117630 22 1
.........................................................CTGCGCTTGGATTTCGTTCCC............. t0016970 21 3
.........................................................CTGCGCTTGGATTTCGTTCC.............. t0021429 20 2
>bta-mir-192
AGACCGAGTGCACAGGGCTCTGACCTATGAATTGACAGCCAGTGCTCTTGTGTCCCCTCTGGCTGCCAATTCCATAGGTCACAGGTATGTTCGCCTCAATGCCAGC bta-mir-192 106
.....(((.(((((.(.((.((((((((((((((.(((((((.((......)).....))))))).))))).))))))))).)).).)))..)))))......... structure -40.10
*******************CTGACCTATGAATTGACAGCCAG**************************************************************** bta-miR-192 23
..................TCTGACCTATGAATTGACAGCC.................................................................. t0005702 22 11
..................TCTGACCTATGAATTGACAGCCA................................................................. t0038156 23 1
...................CTGACCTATGAATTGACAGCC.................................................................. t0000225 21 1256
...................CTGACCTATGAATTGACAGCCA................................................................. t0000240 22 1154
...................CTGACCTATGAATTGACAGC................................................................... t0001053 20 136
...................CTGACCTATGAATTGACAGCCAG................................................................ t0002096 23 47
...................CTGACCTATGAATTGACAGCCAGT............................................................... t0005622 24 11
...................CTGACCTATGAATTGACAG.................................................................... t0007246 19 8
...................CTGACCTATGAATTGACA..................................................................... t0009169 18 6
....................TGACCTATGAATTGACAGCCAG................................................................ t0000984 22 150
....................TGACCTATGAATTGACAGCCA................................................................. t0001009 21 144
....................TGACCTATGAATTGACAGCCAGT............................................................... t0002474 23 38
....................TGACCTATGAATTGACAGCC.................................................................. t0003337 20 24
....................TGACCTATGAATTGACAGC................................................................... t0005073 19 13
....................TGACCTATGAATTGACAG.................................................................... t0017520 18 3
....................TGACCTATGAATTGACAGCCAGTG.............................................................. t0070478 24 1
............................................................GGCTGCCAATTCCATAGGTCACA....................... t0100245 23 1
>bta-mir-193a
TGGGAGCTGAGAGCTGGGTCTTTGCGGGCGAGATGAAGGTGTCGGTTCAACTGGCCTACAAAGTCCCAGTCCTCGGCCCCC bta-mir-193a 81
.(((.((((((..(((((.(((((..(((.((.((((........)))).)).)))..))))).)))))..))))))))). structure -48.10
**************TGGGTCTTTGCGGGCGAGATGA********************************************* bta-miR-193a-5p 22
************************************************AACTGGCCTACAAAGTCCCAGT*********** bta-miR-193a-3p 22
...........AGCTGGGTCTTTGCGGGCGAG................................................. t0084907 21 1
..............TGGGTCTTTGCGGGCGAGATGA............................................. t0000423 22 525
..............TGGGTCTTTGCGGGCGAGATG.............................................. t0001568 21 73
..............TGGGTCTTTGCGGGCGAGATGAA............................................ t0002306 23 41
..............TGGGTCTTTGCGGGCGAGAT............................................... t0007004 20 8
..............TGGGTCTTTGCGGGCGAG................................................. t0008381 18 6
...............GGGTCTTTGCGGGCGAGATGA............................................. t0017719 21 2
...............................................CAACTGGCCTACAAAGTCCCAG............ t0022699 22 2
................................................AACTGGCCTACAAAGTCCCA............. t0000254 20 1061
................................................AACTGGCCTACAAAGTCCCAGT........... t0000360 22 662
................................................AACTGGCCTACAAAGTCCCAG............ t0000476 21 431
................................................AACTGGCCTACAAAGTCCC.............. t0001355 19 92
................................................AACTGGCCTACAAAGTCC............... t0001567 18 73
................................................AACTGGCCTACAAAGTCCCAGTC.......... t0051050 23 1
.................................................ACTGGCCTACAAAGTCCCAGT........... t0003385 21 24
.................................................ACTGGCCTACAAAGTCCCA............. t0005235 19 12
.................................................ACTGGCCTACAAAGTCCCAG............ t0017357 20 3
>bta-mir-193b
GTGGTCCCAGAATCGGGGTTTTGAGGGCGAGATGAGTTTATGTTTTATCCAACTGGCCCACAAAGTCCCGCTTTTGGGGTCAT bta-mir-193b 83
(((..(((((((.((((..((((.((((.((.((..(.........)..)).)).)))).))))..)))).)))))))..))) structure -41.20
**************************************************AACTGGCCCACAAAGTCCCGCTTT********* bta-miR-193b 24
............TCGGGGTTTTGAGGGCGAGATG................................................. t0001720 22 63
............TCGGGGTTTTGAGGGCGAGAT.................................................. t0003498 21 22
............TCGGGGTTTTGAGGGCGAGATGA................................................ t0007120 23 8
............TCGGGGTTTTGAGGGCGAG.................................................... t0059073 19 1
............TCGGGGTTTTGAGGGCGAGA................................................... t0115268 20 1
.............CGGGGTTTTGAGGGCGAGATGA................................................ t0000327 22 779
.............CGGGGTTTTGAGGGCGAGATG................................................. t0001252 21 105
.............CGGGGTTTTGAGGGCGAGAT.................................................. t0004932 20 14
.............CGGGGTTTTGAGGGCGAG.................................................... t0015447 18 3
.............CGGGGTTTTGAGGGCGAGA................................................... t0026683 19 2
.............CGGGGTTTTGAGGGCGAGATGAG............................................... t0078564 23 1
..............GGGGTTTTGAGGGCGAGATGA................................................ t0007920 21 7
..............GGGGTTTTGAGGGCGAGATG................................................. t0010097 20 5
..............GGGGTTTTGAGGGCGAGATGAGTT............................................. t0079585 24 1
..................................................AACTGGCCCACAAAGTCCCGCT........... t0000440 22 496
..................................................AACTGGCCCACAAAGTCCC.............. t0000785 19 207
..................................................AACTGGCCCACAAAGTCC............... t0000931 18 162
..................................................AACTGGCCCACAAAGTCCCGC............ t0001178 21 113
..................................................AACTGGCCCACAAAGTCCCG............. t0001190 20 112
..................................................AACTGGCCCACAAAGTCCCGCTT.......... t0001192 23 112
..................................................AACTGGCCCACAAAGTCCCGCTTT......... t0002473 24 38
..................................................AACTGGCCCACAAAGTCCCGCTTTT........ t0012709 25 4
...................................................ACTGGCCCACAAAGTCCCGCTTT......... t0009877 23 5
...................................................ACTGGCCCACAAAGTCCCGCTT.......... t0010888 22 5
...................................................ACTGGCCCACAAAGTCCCGCT........... t0012506 21 4
...................................................ACTGGCCCACAAAGTCCCGC............ t0042660 20 1
...................................................ACTGGCCCACAAAGTCCC.............. t0051355 18 1
...................................................ACTGGCCCACAAAGTCCCG............. t0079275 19 1
>bta-mir-194-1
TTCTTAACGGCGTCATCGATTGTAACAGCAACTCCATGTGGACTGTGCGTCAATTTCCAGTGGAGATGCTGTTACTTTTGATGGCTGCCAATTCACT bta-mir-194-1 97
........(((((((((((..(((((((((.((((((.((((..((......)).)))))))))).)))))))))..)))))))).)))........ structure -45.20
********************TGTAACAGCAACTCCATGTGGA******************************************************* bta-miR-194 22
....................TGTAACAGCAACTCCATGTGGA....................................................... t0019861 22 2
.........................................................CAGTGGAGATGCTGTTACTTTT.................. t0059563 22 1
>bta-mir-194-2
TGGCTCCCACCCCCTGTAACAGCAACTCCATGTGGAAGTACCTCTAGTTCCAGTGGGGCTGCTGTTATCTGGGGTGGGGGCCA bta-mir-194-2 83
.((((((((((((..(((((((((.((((((.(((((.((....)).))))))))))).)))))))))..)))))))))))). structure -57.60
**************TGTAACAGCAACTCCATGTGGA*********************************************** bta-miR-194 22
..............TGTAACAGCAACTCCATGTGGAA.............................................. t0002470 23 38
..............TGTAACAGCAACTCCATGTGGA............................................... t0019861 22 2
.................................................CCAGTGGGGCTGCTGTTATCT............. t0029751 21 1
>bta-mir-195
AGCTCCCCTGGCTCTAGCAGCACAGAAATATTGGCACTGGGAAGAAAGCCTGCCAATATTGGCTGTGCTGCTCCAGGCAGGGTGGTG bta-mir-195 87
.((..(((((.((..((((((((((.((((((((((..((........))))))))))))..))))))))))..)).)))))..)). structure -49.50
**************TAGCAGCACAGAAATATTGGCA*************************************************** bta-miR-195 22
..............TAGCAGCACAGAAATATTGGCA................................................... t0002716 22 33
..............TAGCAGCACAGAAATATTGGC.................................................... t0063482 21 1
>bta-mir-196a-1
TGAACTGGAACTGCTGAGTGAATTAGGTAGTTTCATGTTGTTGGGCCTGGATTTCTGAACACAACGACATTAAACCACCCGACTCACGGCAGTTACTGCTCC bta-mir-196a-1 102
.((.(...(((((((..((((.(..(((.((((.((((((((((..(.((....)))..).))))))))).)))).)))..).)))))))))))...).)). structure -33.10
***********************TAGGTAGTTTCATGTTGTTGGG********************************************************* bta-miR-196a 22
.......................TAGGTAGTTTCATGTTGTTGGG......................................................... t0000877 22 176
.......................TAGGTAGTTTCATGTTGTTGG.......................................................... t0002586 21 35
.......................TAGGTAGTTTCATGTTGTTG........................................................... t0004145 20 18
.......................TAGGTAGTTTCATGTTGT............................................................. t0004355 18 16
.......................TAGGTAGTTTCATGTTGTT............................................................ t0007372 19 8
........................AGGTAGTTTCATGTTGTTG........................................................... t0025785 19 2
........................AGGTAGTTTCATGTTGTTGG.......................................................... t0121151 20 1
>bta-mir-196a-2
AGCTGATCTGTGGCTTAGGTAGTTTCATGTTGTTGGGATTGAGTTTTGAACTCGGCAACAAGAAACTGCCTGAGTTACATCAGTC bta-mir-196a-2 85
.(((((..((((((((((((((((((.((((((((((.(..(...)..).)))))))))).))))))))))))))))))))))). structure -45.10
***************TAGGTAGTTTCATGTTGTTGGG************************************************ bta-miR-196a 22
...............TAGGTAGTTTCATGTTGTTGGG................................................ t0000877 22 176
...............TAGGTAGTTTCATGTTGTTGGGA............................................... t0002248 23 43
...............TAGGTAGTTTCATGTTGTTGG................................................. t0002586 21 35
...............TAGGTAGTTTCATGTTGTTG.................................................. t0004145 20 18
...............TAGGTAGTTTCATGTTGT.................................................... t0004355 18 16
...............TAGGTAGTTTCATGTTGTT................................................... t0007372 19 8
...............TAGGTAGTTTCATGTTGTTGGGAT.............................................. t0034761 24 1
................AGGTAGTTTCATGTTGTTGGGA............................................... t0018030 22 2
................AGGTAGTTTCATGTTGTTG.................................................. t0025785 19 2
................AGGTAGTTTCATGTTGTTGG................................................. t0121151 20 1
...................................................TCGGCAACAAGAAACTGCCTGAG........... t0069129 23 1
>bta-mir-196b
AACTGGTCGGTGATTTAGGTAGTTTCCTGTTGTTGGGATCCACCTTTCTCTCGACAGCACGACACTGCCTTCATTACTTCAGTTG bta-mir-196b 85
((((((..((((((..(((((((.((.(((((((((((..........))))))))))).)).)))))))..)))))))))))). structure -35.80
***************TAGGTAGTTTCCTGTTGTTGGGA*********************************************** bta-miR-196b 23
...............TAGGTAGTTTCCTGTTGTTGGG................................................ t0002293 22 42
...............TAGGTAGTTTCCTGTTGTTGG................................................. t0002891 21 30
...............TAGGTAGTTTCCTGTTGTTGGGA............................................... t0004918 23 14
...............TAGGTAGTTTCCTGTTGT.................................................... t0008341 18 6
...............TAGGTAGTTTCCTGTTGTTG.................................................. t0011569 20 4
...............TAGGTAGTTTCCTGTTGTTGGGAT.............................................. t0054024 24 1
...............TAGGTAGTTTCCTGTTGTT................................................... t0111296 19 1
..................................................TCGACAGCACGACACTGCCTTC............. t0007816 22 7
..................................................TCGACAGCACGACACTGCCTTCA............ t0007926 23 7
...................................................CGACAGCACGACACTGCCTTC............. t0024352 21 2
>bta-mir-197
GGGGCTGTGCCGGGTAGAGAGGGCAGTGGGAGGTAAGAGCTCTTCACCCTTCACCACCTTCTCCACCCAGCAGGGCCAGCA bta-mir-197 81
..((((.(((.((((.(((((((..((((..((((((....))).)))..))))..))))))).)))).))).)))).... structure -43.40
*************************************************TTCACCACCTTCTCCACCCAGC********** bta-miR-197 22
.........CCGGGTAGAGAGGGCAGTGGGAGGT............................................... t0022550 25 2
..........CGGGTAGAGAGGGCAGTGGGAGG................................................ t0007369 23 8
..........CGGGTAGAGAGGGCAGTGGGAG................................................. t0027639 22 2
..........CGGGTAGAGAGGGCAGTGGG................................................... t0078542 20 1
.................................................TTCACCACCTTCTCCACCCAGC.......... t0003350 22 24
.................................................TTCACCACCTTCTCCACCCAGCA......... t0013684 23 3
.................................................TTCACCACCTTCTCCACCCAG........... t0015961 21 3
.................................................TTCACCACCTTCTCCACC.............. t0019967 18 2
.................................................TTCACCACCTTCTCCACCC............. t0045691 19 1
>bta-mir-199a-1
TGGAAGCTTCTGGAGATCCTGCTCCGTCGCCCCAGTGTTCAGACTACCTGTTCAGGACAATGCCGTTGTACAGTAGTCTGCACATTGGTTAGACTGGGCAAGGG bta-mir-199a-1 104
.................(((((((.(((...(((((((.((((((((.(((...((......)).....))))))))))).)))))))...))).)))).))). structure -40.00
******************************CCCAGTGTTCAGACTACCTGTT**************************************************** bta-miR-199a-5p 22
*********************************************************************ACAGTAGTCTGCACATTGGTTA************* bta-miR-199a-3p 22
..............................CCCAGTGTTCAGACTACCTGTT.................................................... t0000508 22 397
..............................CCCAGTGTTCAGACTACCTGTTC................................................... t0000715 23 236
..............................CCCAGTGTTCAGACTACCT....................................................... t0001170 19 114
..............................CCCAGTGTTCAGACTACCTGT..................................................... t0002942 21 29
..............................CCCAGTGTTCAGACTACCTG...................................................... t0006351 20 9
..............................CCCAGTGTTCAGACTACC........................................................ t0006679 18 9
..............................CCCAGTGTTCAGACTACCTGTTCA.................................................. t0008124 24 7
................................CAGTGTTCAGACTACCTGTTC................................................... t0111262 21 1
....................................................................TACAGTAGTCTGCACATTGGTT.............. t0000078 22 9442
....................................................................TACAGTAGTCTGCACATTGGTTA............. t0000120 23 3902
....................................................................TACAGTAGTCTGCACATTGGT............... t0000591 21 319
....................................................................TACAGTAGTCTGCACATTGG................ t0002463 20 38
....................................................................TACAGTAGTCTGCACATTG................. t0004993 19 13
....................................................................TACAGTAGTCTGCACATTGGTTAG............ t0013198 24 4
....................................................................TACAGTAGTCTGCACATTGGTTAGA........... t0027745 25 2
....................................................................TACAGTAGTCTGCACATT.................. t0105265 18 1
.....................................................................ACAGTAGTCTGCACATTGGTTA............. t0000032 22 32830
.....................................................................ACAGTAGTCTGCACATTGGTT.............. t0000044 21 20560
.....................................................................ACAGTAGTCTGCACATTGGT............... t0000316 20 816
.....................................................................ACAGTAGTCTGCACATTGG................ t0001431 19 85
.....................................................................ACAGTAGTCTGCACATTG................. t0002434 18 38
.....................................................................ACAGTAGTCTGCACATTGGTTAG............ t0003943 23 19
.....................................................................ACAGTAGTCTGCACATTGGTTAGA........... t0007916 24 7
......................................................................CAGTAGTCTGCACATTGGTTA............. t0000163 21 2116
......................................................................CAGTAGTCTGCACATTGGTT.............. t0000630 20 287
......................................................................CAGTAGTCTGCACATTGGT............... t0004090 19 18
......................................................................CAGTAGTCTGCACATTGG................ t0007811 18 7
......................................................................CAGTAGTCTGCACATTGGTTAG............ t0008587 22 6
.......................................................................AGTAGTCTGCACATTGGTTA............. t0003953 20 19
.......................................................................AGTAGTCTGCACATTGGTT.............. t0004771 19 14
>bta-mir-199a-2
GCCAACCCAGTGTTCAGACTACCTGTTCAGGGGGCTCTGAATGTGTACAGTAGTCTGCACATTGGTTAGGC bta-mir-199a-2 71
(((...(((((((.((((((((.((((((((....)))))......))))))))))).)))))))...))) structure -30.50
*****CCCAGTGTTCAGACTACCTGTT******************************************** bta-miR-199a-5p 22
**********************************************ACAGTAGTCTGCACATTGGTTA*** bta-miR-199a-3p 22
...AACCCAGTGTTCAGACTACCTG.............................................. t0047440 22 1
....ACCCAGTGTTCAGACTACCTGTT............................................ t0024291 23 2
.....CCCAGTGTTCAGACTACCTGTT............................................ t0000508 22 397
.....CCCAGTGTTCAGACTACCTGTTC........................................... t0000715 23 236
.....CCCAGTGTTCAGACTACCT............................................... t0001170 19 114
.....CCCAGTGTTCAGACTACCTGT............................................. t0002942 21 29
.....CCCAGTGTTCAGACTACCTG.............................................. t0006351 20 9
.....CCCAGTGTTCAGACTACC................................................ t0006679 18 9
.....CCCAGTGTTCAGACTACCTGTTCA.......................................... t0008124 24 7
.......CAGTGTTCAGACTACCTGTTC........................................... t0111262 21 1
............................AGGGGGCTCTGAATGTGT......................... t0016004 18 3
.............................................TACAGTAGTCTGCACATTGGTT.... t0000078 22 9442
.............................................TACAGTAGTCTGCACATTGGTTA... t0000120 23 3902
.............................................TACAGTAGTCTGCACATTGGT..... t0000591 21 319
.............................................TACAGTAGTCTGCACATTGG...... t0002463 20 38
.............................................TACAGTAGTCTGCACATTG....... t0004993 19 13
.............................................TACAGTAGTCTGCACATTGGTTAG.. t0013198 24 4
.............................................TACAGTAGTCTGCACATT........ t0105265 18 1
..............................................ACAGTAGTCTGCACATTGGTTA... t0000032 22 32830
..............................................ACAGTAGTCTGCACATTGGTT.... t0000044 21 20560
..............................................ACAGTAGTCTGCACATTGGT..... t0000316 20 816
..............................................ACAGTAGTCTGCACATTGG...... t0001431 19 85
..............................................ACAGTAGTCTGCACATTG....... t0002434 18 38
..............................................ACAGTAGTCTGCACATTGGTTAG.. t0003943 23 19
...............................................CAGTAGTCTGCACATTGGTTA... t0000163 21 2116
...............................................CAGTAGTCTGCACATTGGTT.... t0000630 20 287
...............................................CAGTAGTCTGCACATTGGT..... t0004090 19 18
...............................................CAGTAGTCTGCACATTGG...... t0007811 18 7
...............................................CAGTAGTCTGCACATTGGTTAG.. t0008587 22 6
................................................AGTAGTCTGCACATTGGTTA... t0003953 20 19
................................................AGTAGTCTGCACATTGGTT.... t0004771 19 14
>bta-mir-199b
CCTCCACTCCGTCTACCCAGTGTTTAGACTATCTGTTCAGGACTCCCAAATTGTACAGTAGTCTGCACATTGGTTAGGCTGGGCTGGGTTAGACCCTCGG bta-mir-199b 100
..((((..(((((((.(((((((.(((((((.((((.((((....))....)).))))))))))).))))))).))))).))..))))............ structure -37.20
***************CCCAGTGTTTAGACTATCTGTTC************************************************************** bta-miR-199b 23
.............TACCCAGTGTTTAGACTATCTGTT............................................................... t0042443 24 1
..............ACCCAGTGTTTAGACTATCT.................................................................. t0057879 20 1
...............CCCAGTGTTTAGACTATCT.................................................................. t0001511 19 79
...............CCCAGTGTTTAGACTATCTGTT............................................................... t0001560 22 73
...............CCCAGTGTTTAGACTATCTGTTC.............................................................. t0001837 23 58
...............CCCAGTGTTTAGACTATC................................................................... t0006006 18 10
...............CCCAGTGTTTAGACTATCTG................................................................. t0007230 20 8
...............CCCAGTGTTTAGACTATCTGTTCA............................................................. t0008698 24 6
...............CCCAGTGTTTAGACTATCTGT................................................................ t0012922 21 4
................CCAGTGTTTAGACTATCT.................................................................. t0040566 18 1
..................AGTGTTTAGACTATCTGTTC.............................................................. t0077864 20 1
.....................................................TACAGTAGTCTGCACATTGGTT......................... t0000078 22 9442
.....................................................TACAGTAGTCTGCACATTGGTTA........................ t0000120 23 3902
.....................................................TACAGTAGTCTGCACATTGGT.......................... t0000591 21 319
.....................................................TACAGTAGTCTGCACATTGG........................... t0002463 20 38
.....................................................TACAGTAGTCTGCACATTG............................ t0004993 19 13
.....................................................TACAGTAGTCTGCACATTGGTTAG....................... t0013198 24 4
.....................................................TACAGTAGTCTGCACATT............................. t0105265 18 1
......................................................ACAGTAGTCTGCACATTGGTTA........................ t0000032 22 32830
......................................................ACAGTAGTCTGCACATTGGTT......................... t0000044 21 20560
......................................................ACAGTAGTCTGCACATTGGT.......................... t0000316 20 816
......................................................ACAGTAGTCTGCACATTGG........................... t0001431 19 85
......................................................ACAGTAGTCTGCACATTG............................ t0002434 18 38
......................................................ACAGTAGTCTGCACATTGGTTAG....................... t0003943 23 19
.......................................................CAGTAGTCTGCACATTGGTTA........................ t0000163 21 2116
.......................................................CAGTAGTCTGCACATTGGTT......................... t0000630 20 287
.......................................................CAGTAGTCTGCACATTGGT.......................... t0004090 19 18
.......................................................CAGTAGTCTGCACATTGG........................... t0007811 18 7
.......................................................CAGTAGTCTGCACATTGGTTAG....................... t0008587 22 6
........................................................AGTAGTCTGCACATTGGTTA........................ t0003953 20 19
........................................................AGTAGTCTGCACATTGGTT......................... t0004771 19 14
>bta-mir-199c
ATCAGTGGTTCTTACGGTGTGTTTGCTACTATTGAAACGTCAGTGTACAGTAGTCTGCACATTGGCTTCTTGTGAT bta-mir-199c 76
((((..((......((((((((..(((((((((((....)))))....))))))..))))))))....))..)))) structure -20.70
*********************************************TACAGTAGTCTGCACATTGG*********** bta-miR-199c 20
.............................................TACAGTAGTCTGCACATTGG........... t0002463 20 38
.............................................TACAGTAGTCTGCACATTG............ t0004993 19 13
.............................................TACAGTAGTCTGCACATTGGCT......... t0015358 22 3
.............................................TACAGTAGTCTGCACATTGGCTT........ t0021114 23 2
.............................................TACAGTAGTCTGCACATT............. t0105265 18 1
..............................................ACAGTAGTCTGCACATTGG........... t0001431 19 85
..............................................ACAGTAGTCTGCACATTG............ t0002434 18 38
..............................................ACAGTAGTCTGCACATTGGCT......... t0009512 21 5
..............................................ACAGTAGTCTGCACATTGGCTT........ t0024402 22 2
...............................................CAGTAGTCTGCACATTGG........... t0007811 18 7
>bta-mir-19a
GCAGTCCTCTGTTAGTTTTGCATAGTTGCACTACAAGAAGAATGTAGTTGTGCAAATCTATGCAAAACTGATGGTGGCCTGC bta-mir-19a 82
((((.((.(((((((((((((((((((((((((((.......))))...))))))..))))))))))))))))).)).)))) structure -39.10
************************************************TGTGCAAATCTATGCAAAACTGA*********** bta-miR-19a 23
................................................TGTGCAAATCTATGCAAAACTG............ t0090823 22 1
>bta-mir-19b
CACTGTTCTATGGTTAGTTTTGCAGGTTTGCATCCAGCTGTGTGATATTCTGCTGTGCAAATCCATGCAAAACTGACTGTGGTAGTG bta-mir-19b 87
(((((..(((((((((((((((((((((((((..((((.............)))))))))).)).)))))))))))))))))))))) structure -38.42
*****************************************************TGTGCAAATCCATGCAAAACTGA*********** bta-miR-19b 23
.....................................................TGTGCAAATCCATGCAAAACTGA........... t0005062 23 13
.....................................................TGTGCAAATCCATGCAAAACTG............ t0005860 22 11
.....................................................TGTGCAAATCCATGCAAAACT............. t0007356 21 8
>bta-mir-19b-2
ACTGCTACTTACAGTTAGTTTTGCTGGTTTGCATTTCAGCGTGTGGATATATGGCTGTGCAAATCCATGCAAAACTGATTGTG bta-mir-19b-2 83
.........((((((((((((((((((((((((...((((((((....)))).)))))))))).))).))))))))))))))) structure -33.20
*******************************************************TGTGCAAATCCATGCAAAACTGA***** bta-miR-19b 23
.......................................................TGTGCAAATCCATGCAAAACTGA..... t0005062 23 13
.......................................................TGTGCAAATCCATGCAAAACTG...... t0005860 22 11
.......................................................TGTGCAAATCCATGCAAAACT....... t0007356 21 8
>bta-mir-200b
CCATCTTACTGGGCAGCATTGGATGGTGTCTGGTCTCTAATACTGCCTGGTAATGATGA bta-mir-200b 59
.((((((((..(((((.((((((.((.......)))))))).)))))..)))).)))). structure -25.50
*************************************TAATACTGCCTGGTAATGATG* bta-miR-200b 21
.CATCTTACTGGGCAGCATTGGA.................................... t0114171 22 1
>bta-mir-204
TTTCTTCATGTGACTCGTGGACTTCCCTTTGTCATCCTATGCCTGAGAATATATGAAGGAGGCTGGGAAGGCAAAGGGACGTTCAATTGTCATCAC bta-mir-204 96
.........(((((...(((((.((((((((((.(((((.((((...............))))))))).)))))))))).)))))...)))))... structure -40.56
**********************TTCCCTTTGTCATCCTATGCCT**************************************************** bta-miR-204 22
..TCTTCATGTGACTCGTGGAC.......................................................................... t0004966 20 14
..TCTTCATGTGACTCGTGGA........................................................................... t0026500 19 2
...CTTCATGTGACTCGTGGAC.......................................................................... t0005832 19 11
...CTTCATGTGACTCGTGGA........................................................................... t0080740 18 1
....TTCATGTGACTCGTGGAC.......................................................................... t0002017 18 50
....TTCATGTGACTCGTGGACT......................................................................... t0031041 19 1
......................TTCCCTTTGTCATCCTATGCCT.................................................... t0000460 22 451
......................TTCCCTTTGTCATCCTATGC...................................................... t0001400 20 88
......................TTCCCTTTGTCATCCTATGCC..................................................... t0001761 21 61
......................TTCCCTTTGTCATCCTATGCCTG................................................... t0003202 23 26
......................TTCCCTTTGTCATCCTATG....................................................... t0003456 19 23
......................TTCCCTTTGTCATCCTAT........................................................ t0006508 18 9
.......................TCCCTTTGTCATCCTATGCCT.................................................... t0012635 21 4
.......................TCCCTTTGTCATCCTATGCCTG................................................... t0046798 22 1
.......................TCCCTTTGTCATCCTATGC...................................................... t0118400 19 1
..........................................................GAGGCTGGGAAGGCAAAGGGACGT.............. t0016735 24 3
..........................................................GAGGCTGGGAAGGCAAAGGGACGTT............. t0040751 25 1
..........................................................GAGGCTGGGAAGGCAAAGGGACG............... t0082669 23 1
...........................................................AGGCTGGGAAGGCAAAGGGAC................ t0101723 21 1
...........................................................AGGCTGGGAAGGCAAAGGG.................. t0114758 19 1
...........................................................AGGCTGGGAAGGCAAAGGGACGTT............. t0121512 24 1
............................................................GGCTGGGAAGGCAAAGGGACGT.............. t0002058 22 49
............................................................GGCTGGGAAGGCAAAGGGACG............... t0011243 21 4
............................................................GGCTGGGAAGGCAAAGGGA................. t0080741 19 1
............................................................GGCTGGGAAGGCAAAGGGACGTT............. t0088726 23 1
............................................................GGCTGGGAAGGCAAAGGG.................. t0096931 18 1
............................................................GGCTGGGAAGGCAAAGGGAC................ t0099150 20 1
.............................................................GCTGGGAAGGCAAAGGGACGT.............. t0000597 21 311
.............................................................GCTGGGAAGGCAAAGGGACG............... t0003672 20 21
.............................................................GCTGGGAAGGCAAAGGGACGTT............. t0003682 22 21
.............................................................GCTGGGAAGGCAAAGGGA................. t0006277 18 10
.............................................................GCTGGGAAGGCAAAGGGAC................ t0014700 19 3
>bta-mir-205
CTCTTGTCCTTCATTCCACCGGAGTCTGTCTCGTACCCAACCAGATTTCAGTGGAGTGAAGTTCAGGAG bta-mir-205 69
((((((..(((((((((((.((((((((.............)))))))).)))))))))))..)))))) structure -34.72
******TCCTTCATTCCACCGGAGTCTG***************************************** bta-miR-205 22
......TCCTTCATTCCACCGGAGTCTG......................................... t0121581 22 1
>bta-mir-206
TGCTTCCCAAGGCCACATGCTTCTTTATATCCCCATACGGATTACTTTGCTATGGAATGTAAGGAAGTGTGTGGTTTCGGCGAGCG bta-mir-206 86
.((((.((.(((((((((((((((((((((..(((((((((....)))).))))).))))))))))))))))))))).)).)))). structure -41.90
****************************************************TGGAATGTAAGGAAGTGTGTGG************ bta-miR-206 22
....................................................TGGAATGTAAGGAAGTGTGTGG............ t0004715 22 15
....................................................TGGAATGTAAGGAAGTGTGTG............. t0038515 21 1
>bta-mir-20a
GTAGCACTAAAGTGCTTATAGTGCAGGTAGTGTTTAGTTATCTACTGCATTATGAGCACTTAAAGTACTGC bta-mir-20a 71
((((.(((.(((((((((((((((((.(((((......)).))))))))))))))))))))..))).)))) structure -31.00
*******TAAAGTGCTTATAGTGCAGGTAG***************************************** bta-miR-20a 23
.......TAAAGTGCTTATAGTGCAGGTAG......................................... t0001922 23 54
.......TAAAGTGCTTATAGTGCAGGTA.......................................... t0003961 22 19
.......TAAAGTGCTTATAGTGCAGGTAGT........................................ t0008867 24 6
.......TAAAGTGCTTATAGTGCAGGT........................................... t0012533 21 4
.......TAAAGTGCTTATAGTGCAGG............................................ t0026634 20 2
.......TAAAGTGCTTATAGTGCAG............................................. t0029201 19 2
.......TAAAGTGCTTATAGTGCA.............................................. t0038943 18 1
>bta-mir-21
TGTCGGGTAGCTTATCAGACTGATGTTGACTGTTGAATCTCATGGCAACAGCAGTCGATGGGCTGTCTGACA bta-mir-21 72
.(((((..((((((((.(((((.(((((.((((.(.....)))))))))).)))))))))))))..))))). structure -35.80
*******TAGCTTATCAGACTGATGTTGACT***************************************** bta-miR-21 24
**********************************************AACAGCAGTCGATGGGCTGTCT**** bta-miR-21* 22
....GGGTAGCTTATCAGACTGATGT.............................................. t0070419 22 1
......GTAGCTTATCAGACTGATGTTGA........................................... t0002674 23 34
......GTAGCTTATCAGACTGATGTTGAC.......................................... t0004307 24 17
......GTAGCTTATCAGACTGATGTTG............................................ t0005544 22 12
......GTAGCTTATCAGACTGATGTT............................................. t0012333 21 4
......GTAGCTTATCAGACTGATGTTGACT......................................... t0029090 25 2
......GTAGCTTATCAGACTGAT................................................ t0042840 18 1
.......TAGCTTATCAGACTGATGTT............................................. t0000050 20 16086
.......TAGCTTATCAGACTGATGTTGA........................................... t0000056 22 13974
.......TAGCTTATCAGACTGATGTTG............................................ t0000058 21 13663
.......TAGCTTATCAGACTGATGTTGAC.......................................... t0000062 23 13212
.......TAGCTTATCAGACTGATGTTGACT......................................... t0000227 24 1231
.......TAGCTTATCAGACTGATGT.............................................. t0000371 19 636
.......TAGCTTATCAGACTGATG............................................... t0000973 18 152
.......TAGCTTATCAGACTGATGTTGACTG........................................ t0007531 25 7
.......TAGCTTATCAGACTGATGTTGACTGT....................................... t0010997 26 4
.......TAGCTTATCAGACTGATGTTGACTGTT...................................... t0016742 27 3
........AGCTTATCAGACTGATGTTGAC.......................................... t0001868 22 56
........AGCTTATCAGACTGATGTTGA........................................... t0002101 21 47
........AGCTTATCAGACTGATGTTGACT......................................... t0002158 23 45
........AGCTTATCAGACTGATGTT............................................. t0004783 19 14
........AGCTTATCAGACTGATGTTG............................................ t0010520 20 5
........AGCTTATCAGACTGATGT.............................................. t0090622 18 1
.........GCTTATCAGACTGATGTTGA........................................... t0006959 20 8
.........GCTTATCAGACTGATGTTGAC.......................................... t0007398 21 8
.........GCTTATCAGACTGATGTTG............................................ t0007645 19 7
.........GCTTATCAGACTGATGTT............................................. t0016910 18 3
.........GCTTATCAGACTGATGTTGACT......................................... t0029729 22 1
............TATCAGACTGATGTTGAC.......................................... t0029207 18 2
.............................................CAACAGCAGTCGATGGGCTGTCT.... t0004072 23 18
.............................................CAACAGCAGTCGATGGGCT........ t0005771 19 11
.............................................CAACAGCAGTCGATGGGCTGTC..... t0006086 22 10
.............................................CAACAGCAGTCGATGGGCTGT...... t0010294 21 5
.............................................CAACAGCAGTCGATGGGCTG....... t0025693 20 2
..............................................AACAGCAGTCGATGGGCTGTCT.... t0005122 22 13
..............................................AACAGCAGTCGATGGGCT........ t0111067 18 1
...............................................ACAGCAGTCGATGGGCTGTCT.... t0014050 21 3
...............................................ACAGCAGTCGATGGGCTGTC..... t0097399 20 1
>bta-mir-210
CCTCCAGGCGCAGGGCAGCCACTGCCCACCGCACACTGCGCTGCTCCGGACCCACTGTGCGTGTGACAGCGGCTGATCTGTCCCTGGGCAGCGCGACC bta-mir-210 98
..((((((.((((..(((((.(((..(((((((((.((.((((...))).).)).)))))).))).))).)))))..)))).)))))).......... structure -46.00
*****************************************************ACTGTGCGTGTGACAGCGGCTGA********************** bta-miR-210 23
................AGCCACTGCCCACCGCACACTG............................................................ t0014377 22 3
................AGCCACTGCCCACCGCACACTGC........................................................... t0023593 23 2
.....................................................ACTGTGCGTGTGACAGCGGCT........................ t0011526 21 4
.....................................................ACTGTGCGTGTGACAGCGGCTGA...................... t0016379 23 3
.....................................................ACTGTGCGTGTGACAGCGG.......................... t0021612 19 2
.....................................................ACTGTGCGTGTGACAGCGGCTG....................... t0025379 22 2
.....................................................ACTGTGCGTGTGACAGCGGC......................... t0045845 20 1
.....................................................ACTGTGCGTGTGACAGCGGCTGAT..................... t0046878 24 1
.....................................................ACTGTGCGTGTGACAGCG........................... t0093402 18 1
......................................................CTGTGCGTGTGACAGCGGCT........................ t0002283 20 42
......................................................CTGTGCGTGTGACAGCGGCTGA...................... t0003001 22 28
......................................................CTGTGCGTGTGACAGCGG.......................... t0004925 18 14
......................................................CTGTGCGTGTGACAGCGGCTG....................... t0005953 21 10
......................................................CTGTGCGTGTGACAGCGGCTGAT..................... t0012939 23 4
......................................................CTGTGCGTGTGACAGCGGC......................... t0012987 19 4
.......................................................TGTGCGTGTGACAGCGGCTGAT..................... t0067999 22 1
.......................................................TGTGCGTGTGACAGCGGCT........................ t0112193 19 1
>bta-mir-212
CGGAGCCACCCTGCCCGGGCAGCGCGCCGGCACCTTGGCTCTAGACTGCTTACTGCCCGGGCCGCCCTCAGTAACAGTCTCCAGTCACGGCCACCGACGCCTGGCCCCGCC bta-mir-212 111
(((.((((..((((....)))).(((.(((..((.(((((..((((((.((((((...(((...))).))))))))))))..))))).))...))).))).)))).))).. structure -49.20
*******************************ACCTTGGCTCTAGACTGCTTACT********************************************************* bta-miR-212 23
...............................ACCTTGGCTCTAGACTGCTTACT......................................................... t0012196 23 4
...............................ACCTTGGCTCTAGACTGCTTAC.......................................................... t0020233 22 2
...............................ACCTTGGCTCTAGACTGCTTACTG........................................................ t0028283 24 2
................................CCTTGGCTCTAGACTGCTTACT......................................................... t0066481 22 1
................................CCTTGGCTCTAGACTGCTTACTG........................................................ t0089418 23 1
.......................................................................TAACAGTCTCCAGTCACGGCCA.................. t0006604 22 9
.......................................................................TAACAGTCTCCAGTCACGGCC................... t0054250 21 1
>bta-mir-214
GGCCTGGCTGGACGGAGTTGTCATGTGTCTGCCTGTCTACACTTGCTGTGCAGAACATCCGCTCACCTGTACAGCAGGCACAGACAGGCAGTCACATGACAACCCAGCCT bta-mir-214 110
.....((((((.....(((((((((((.((((((((((...((((((((((((.............))))))))))))...)))))))))).))))))))))))))))). structure -67.62
**********************************************************************ACAGCAGGCACAGACAGGCAGT****************** bta-miR-214 22
...........ACGGAGTTGTCATGTGTCT................................................................................ t0048039 19 1
.............................TGCCTGTCTACACTTGCTGTGC........................................................... t0019558 22 2
..............................GCCTGTCTACACTTGCTGTG............................................................ t0038559 20 1
..............................GCCTGTCTACACTTGCTGTGC........................................................... t0043814 21 1
...................................................AGAACATCCGCTCACCTGT........................................ t0082616 19 1
....................................................................GTACAGCAGGCACAGACAGGCAGT.................. t0007900 24 7
....................................................................GTACAGCAGGCACAGACAGG...................... t0073537 20 1
.....................................................................TACAGCAGGCACAGACAGGCAG................... t0001077 22 131
.....................................................................TACAGCAGGCACAGACAGGCAGT.................. t0001274 23 102
.....................................................................TACAGCAGGCACAGACAGGCA.................... t0008233 21 7
.....................................................................TACAGCAGGCACAGACAG....................... t0009517 18 5
.....................................................................TACAGCAGGCACAGACAGG...................... t0010169 19 5
......................................................................ACAGCAGGCACAGACAGGCAGT.................. t0000539 22 364
......................................................................ACAGCAGGCACAGACAGGCAG................... t0000666 21 262
......................................................................ACAGCAGGCACAGACAGG...................... t0004399 18 16
......................................................................ACAGCAGGCACAGACAGGCA.................... t0004465 20 16
......................................................................ACAGCAGGCACAGACAGGC..................... t0023631 19 2
.......................................................................CAGCAGGCACAGACAGGCAGT.................. t0016367 21 3
.......................................................................CAGCAGGCACAGACAGGCAG................... t0088889 20 1
........................................................................AGCAGGCACAGACAGGCAGT.................. t0085158 20 1
>bta-mir-215
TGTACAGGAAAATGACCTATGAATTGACAGACAACGTGACTAAGTCTGTCTGTCATTTCTGTAGGCCAATGTTCTGTAT bta-mir-215 79
.((((((((...((.((((((((.(((((((((((........)).))))))))).))).))))).))...)))))))) structure -32.30
***********ATGACCTATGAATTGACAGACA********************************************** bta-miR-215 22
...........ATGACCTATGAATTGACAGACA.............................................. t0004247 22 17
...........ATGACCTATGAATTGACAGAC............................................... t0014714 21 3
...........ATGACCTATGAATTGACAGACAA............................................. t0065865 23 1
...........ATGACCTATGAATTGACAGA................................................ t0092143 20 1
............TGACCTATGAATTGACAG................................................. t0017520 18 3
>bta-mir-216b
GCAGACTGGAAAATCTCTGCAGGCAAATGTGATGTCACTAAAGAAATCACACACTTACCCGTAGAGATTCTACAGTCTGACA bta-mir-216b 82
.(((((((...(((((((((.((....((((((.((......)).))))))......)).)))))))))...)))))))... structure -32.60
**********AAATCTCTGCAGGCAAATGTGA************************************************** bta-miR-216b 22
..........AAATCTCTGCAGGCAAATGTGA.................................................. t0032878 22 1
>bta-mir-219-1
ACTCAGGAGCTTCGCCACTGATTGTCCAAACGCAATTCTTGTACGAGTCTGCGGCCAACCGAGAATTGTGGCTGGACATCTGTGGCTGAGCTCTGG bta-mir-219-1 96
.....(((((((.(((((.(((.(((((..(((((((((((...(.((.....)))...)))))))))))..)))))))).))))).))))))).. structure -47.40
******************TGATTGTCCAAACGCAATTCTT******************************************************** bta-miR-219-5p 22
*************************************************************AGAATTGTGGCTGGACATCTG************** bta-miR-219-3p 21
..................TGATTGTCCAAACGCAATTCT......................................................... t0021324 21 2
..................TGATTGTCCAAACGCAATT........................................................... t0083448 19 1
..................TGATTGTCCAAACGCAATTC.......................................................... t0084684 20 1
>bta-mir-219-2
GAGCTTCGCCACTGATTGTCCAAACGCAATTCTTGTACGAGTCTGCGGCCAACCGAGAATTGTGGCTGGACATCTGTGGCTGAGCTCT bta-mir-219-2 88
((((((.(((((.(((.(((((..(((((((((((...(.((.....)))...)))))))))))..)))))))).))))).)))))). structure -46.00
************TGATTGTCCAAACGCAATTCTT****************************************************** bta-miR-219-5p 22
*******************************************************AGAATTGTGGCTGGACATCTG************ bta-miR-219-3p 21
............TGATTGTCCAAACGCAATTCT....................................................... t0021324 21 2
............TGATTGTCCAAACGCAATT......................................................... t0083448 19 1
............TGATTGTCCAAACGCAATTC........................................................ t0084684 20 1
>bta-mir-22
GGCTGAGCCGCAGTAGTTCTTCAGTGGCAAGCTTTATGTCCTGACCCAGCTAAAGCTGCCAGTTGAAGAACTGTTGCCCTCTGCC bta-mir-22 85
(((.(((..((((((((((((((((((((.((((((.((.........))))))))))))).))))))))))))))).))).))) structure -39.80
**************AGTTCTTCAGTGGCAAGCTTTA************************************************* bta-miR-22-5p 22
****************************************************AAGCTGCCAGTTGAAGAACTG************ bta-miR-22-3p 21
..............AGTTCTTCAGTGGCAAGCTTT.................................................. t0001097 21 127
..............AGTTCTTCAGTGGCAAGCTTTA................................................. t0001181 22 113
..............AGTTCTTCAGTGGCAAGCTT................................................... t0009528 20 5
..............AGTTCTTCAGTGGCAAGCT.................................................... t0023451 19 2
..............AGTTCTTCAGTGGCAAGCTTTAT................................................ t0108670 23 1
....................................................AAGCTGCCAGTTGAAGAACTGT........... t0000182 22 1800
....................................................AAGCTGCCAGTTGAAGAACT............. t0000724 20 231
....................................................AAGCTGCCAGTTGAAGAAC.............. t0001216 19 109
....................................................AAGCTGCCAGTTGAAGAACTGTT.......... t0001625 23 70
....................................................AAGCTGCCAGTTGAAGAACTG............ t0001668 21 67
....................................................AAGCTGCCAGTTGAAGAA............... t0001764 18 61
.....................................................AGCTGCCAGTTGAAGAAC.............. t0032855 18 1
.....................................................AGCTGCCAGTTGAAGAACT............. t0053197 19 1
.....................................................AGCTGCCAGTTGAAGAACTGT........... t0061138 21 1
>bta-mir-221
CCAACATCCAGGTCTAGGGCATGAACCTGGCATACAATGTAGATTTCTGTGTTTGTTGAGCAACAGCTACATTGTCTGCTGGGTTTCAGGCTACCTGGAAACACGTTCTT bta-mir-221 110
......(((((((....(((.((((((..(((.(((((((((....((((((((...)))).))))))))))))).)))..)).)))).))))))))))........... structure -44.20
****************************************************************AGCTACATTGTCTGCTGGGTTT************************ bta-miR-221 22
CCAACATCCAGGTCTAGGGCATGA...................................................................................... t0005083 24 13
CCAACATCCAGGTCTAGGGCATG....................................................................................... t0014006 23 3
.CAACATCCAGGTCTAGGGCATGA...................................................................................... t0005638 23 11
.CAACATCCAGGTCTAGGGCATG....................................................................................... t0075616 22 1
..AACATCCAGGTCTAGGGCATGA...................................................................................... t0103999 22 1
......TCCAGGTCTAGGGCATGA...................................................................................... t0055042 18 1
.......................AACCTGGCATACAATGTAGATTT................................................................ t0001382 23 90
.......................AACCTGGCATACAATGTAGATTTCT.............................................................. t0001812 25 59
.......................AACCTGGCATACAATGTAGATTTC............................................................... t0001976 24 52
.......................AACCTGGCATACAATGTAGATTTCTGT............................................................ t0005676 27 11
.......................AACCTGGCATACAATGTAGATT................................................................. t0021009 22 2
.......................AACCTGGCATACAATGTA..................................................................... t0078196 18 1
.......................AACCTGGCATACAATGTAGATTTCTG............................................................. t0093700 26 1
........................ACCTGGCATACAATGTAGATTTCT.............................................................. t0000139 24 2968
........................ACCTGGCATACAATGTAGATTT................................................................ t0000162 22 2133
........................ACCTGGCATACAATGTAGATTTC............................................................... t0000211 23 1432
........................ACCTGGCATACAATGTAGATTTCTGT............................................................ t0000520 26 387
........................ACCTGGCATACAATGTAGATTTCTG............................................................. t0000805 25 199
........................ACCTGGCATACAATGTAGATT................................................................. t0001406 21 88
........................ACCTGGCATACAATGTAG.................................................................... t0008509 18 6
........................ACCTGGCATACAATGTAGAT.................................................................. t0008722 20 6
........................ACCTGGCATACAATGTAGATTTCTGTG........................................................... t0113120 27 1
.........................CCTGGCATACAATGTAGATTT................................................................ t0012526 21 4
.........................CCTGGCATACAATGTAGATTTC............................................................... t0090659 22 1
.........................CCTGGCATACAATGTAGATTTCT.............................................................. t0095870 23 1
..........................CTGGCATACAATGTAGATTTCT.............................................................. t0022738 22 2
..........................CTGGCATACAATGTAGATTTCTGT............................................................ t0095518 24 1
...........................TGGCATACAATGTAGATTT................................................................ t0019796 19 2
...............................................................CAGCTACATTGTCTGCTGGGTTTC....................... t0002544 24 36
...............................................................CAGCTACATTGTCTGCTGGGTTT........................ t0004509 23 15
...............................................................CAGCTACATTGTCTGCTGGGTTTCA...................... t0015950 25 3
...............................................................CAGCTACATTGTCTGCTGGGTT......................... t0070918 22 1
................................................................AGCTACATTGTCTGCTGGGTTTC....................... t0000013 23 120763
................................................................AGCTACATTGTCTGCTGGGTTT........................ t0000019 22 73716
................................................................AGCTACATTGTCTGCTGGGTTTCA...................... t0000104 24 5192
................................................................AGCTACATTGTCTGCTGGGTT......................... t0000129 21 3378
................................................................AGCTACATTGTCTGCTGGG........................... t0000616 19 298
................................................................AGCTACATTGTCTGCTGG............................ t0000635 18 283
................................................................AGCTACATTGTCTGCTGGGT.......................... t0000760 20 213
................................................................AGCTACATTGTCTGCTGGGTTTCAG..................... t0007167 25 8
................................................................AGCTACATTGTCTGCTGGGTTTCAGG.................... t0049927 26 1
.................................................................GCTACATTGTCTGCTGGGTTT........................ t0000358 21 667
.................................................................GCTACATTGTCTGCTGGGTTTC....................... t0000406 22 551
.................................................................GCTACATTGTCTGCTGGGTT......................... t0002694 20 33
.................................................................GCTACATTGTCTGCTGGGTTTCA...................... t0005135 23 13
..................................................................CTACATTGTCTGCTGGGTTT........................ t0007325 20 8
..................................................................CTACATTGTCTGCTGGGTTTC....................... t0007696 21 7
..................................................................CTACATTGTCTGCTGGGTT......................... t0035456 19 1
...................................................................TACATTGTCTGCTGGGTTT........................ t0005453 19 12
...................................................................TACATTGTCTGCTGGGTTTC....................... t0007399 20 8
...................................................................TACATTGTCTGCTGGGTTTCA...................... t0119282 21 1
....................................................................ACATTGTCTGCTGGGTTTC....................... t0022893 19 2
....................................................................ACATTGTCTGCTGGGTTT........................ t0023926 18 2
>bta-mir-222
[truncated: 7,718 more rows]

## Sheet: Table S4
Table S4. Sequences and secondary structures of predicted novel miRNAs in bovine pMEC-HH and pMEC-LL libraries.
A. Novel miRNAs of pMEC-HH predicted with mireap based on the solexa sequencing reads
mireap
HH-m0001 chr10:42712635:42712716:+ 82(nt) -39.86(kcal/mol)
CCGCCGGTTCTCAGGGTCCGTGAGCTCCTCGGCGTACTCGGAGAACATTCGCCGGAACTCCGGGTCCTGGAAGGCGGAGGTG HH-m0001 37
(((((...((.((((..(((.(((.(((..((((...............))))))).))))))..)))))).))))).....
**********TCAGGGTCCGTGAGCTCCTCGGCG************************************************ HH-m0001-5p 34
***************************************************CCGGAACTCCGGGTCCTGGAA********** HH-m0001-3p 3
--------TCTCAGGGTCCGTGAGCTCCTCGG-------------------------------------------------- t0087211 1
--------TCTCAGGGTCCGTGAGCTCCTCGGCG------------------------------------------------ t0062416 1
----------TCAGGGTCCGTGAGCTCCTCGG-------------------------------------------------- t0016523 3
----------TCAGGGTCCGTGAGCTCCTCGGC------------------------------------------------- t0053649 1
----------TCAGGGTCCGTGAGCTCCTCGGCG------------------------------------------------ t0003528 22
----------TCAGGGTCCGTGAGCTCCTCGGCGT----------------------------------------------- t0010061 5
----------TCAGGGTCCGTGAGCTCCTCGGCGTA---------------------------------------------- t0056793 1
---------------------------------------------------CCGGAACTCCGGGTCCTGGAA---------- t0073586 1
---------------------------------------------------CCGGAACTCCGGGTCCTGGAAGG-------- t0107706 1
----------------------------------------------------CGGAACTCCGGGTCCTGGAA---------- t0053627 1
mireap
HH-m0002 chr10:87021179:87021257:+ 79(nt) -46.10(kcal/mol)
CCCCATAGAGTGGACAGGCCAAGCCGCTGTGCAGGCAGCTCCATCCCAGCCGGCTCTTGGGCTGTCCGCCTTGTGGGGG HH-m0002 12
((((((((.((((((((.(((((..((((.((.((.(......).)).)))))).))))).)))))))).)))))))).
**********TGGACAGGCCAAGCCGCTGTGCA********************************************** HH-m0002-5p 12
----------TGGACAGGCCAAGCCGCT--------------------------------------------------- t0030422 1
----------TGGACAGGCCAAGCCGCTGT------------------------------------------------- t0043513 1
----------TGGACAGGCCAAGCCGCTGTG------------------------------------------------ t0018737 2
----------TGGACAGGCCAAGCCGCTGTGC----------------------------------------------- t0016805 3
----------TGGACAGGCCAAGCCGCTGTGCA---------------------------------------------- t0010802 5
//
mireap
HH-m0003 chr10:9091982:9092060:- 79(nt) -34.40(kcal/mol)
TAGGCTTGGCAAAAAAGTTTGTTTGGGTTTTTCTATAACATCTTGCAGGAAAACCTGAACAAACTTTTGGCTAACCCAG HH-m0003 60
..((.(((((..(((((((((((..(((((((((.(((....))).)))))))))..))))))))))).))))).))..
**********AAAAAAGTTTGTTTGGGTTTTT*********************************************** HH-m0003-5p 60
----------AAAAAAGTTTGTTTGGGTTT------------------------------------------------- t0019729 2
----------AAAAAAGTTTGTTTGGGTTTT------------------------------------------------ t0012873 4
----------AAAAAAGTTTGTTTGGGTTTTT----------------------------------------------- t0001925 54
mireap
HH-m0004 chr10:74737069:74737162:- 94(nt) -27.40(kcal/mol)
AATAAAGAGTACCAGGACCGTCTTTTCGCTTGTCGAGAGACTTTCCTGAGGCACAAGATACAGCCAGAGAGGTCCGTTTTCTGGGCTAGGCCCA HH-m0004 12
.....((((.....(((((.(((((..(((((((......(((....)))......)))).))).))))))))))...))))((((...)))).
**********ACCAGGACCGTCTTTTCGCTTGT************************************************************* HH-m0004-5p 11
---------TACCAGGACCGTCTTTTCGCT---------------------------------------------------------------- t0013648 3
---------TACCAGGACCGTCTTTTCGCTT--------------------------------------------------------------- t0015690 3
---------TACCAGGACCGTCTTTTCGCTTG-------------------------------------------------------------- t0046098 1
----------ACCAGGACCGTCTTTTCGCTTGT------------------------------------------------------------- t0015498 3
-----------CCAGGACCGTCTTTTCGCTTGT------------------------------------------------------------- t0055604 1
----------------------------------GAGAGACTTTCCTGAGGCA----------------------------------------- t0090747 1
//
mireap
HH-m0005 chr11:73158263:73158348:+ 86(nt) -19.30(kcal/mol)
AGGTAATAACCCCTGTTAAGGCCTGCAGAACTTGCTTGATCTATTGGGTTGGCCAAAAAGTTCGTTCGGGTTTTTCCTTAGTCCCA HH-m0005 6
.(((....)))...(..((((((((..((((((..(((..(.........)..))).))))))...))))))))..).........
******************************************************AAAAAGTTCGTTCGGGTTTTTC********** HH-m0005-3p 6
------------------------------------------------------AAAAAGTTCGTTCGGGTTTT------------ t0049455 1
------------------------------------------------------AAAAAGTTCGTTCGGGTTTTTC---------- t0010895 5
mireap
HH-m0006 chr11:21374968:21375044:- 77(nt) -36.20(kcal/mol)
TTGAGTTGGCAAAAAAGTTTGTTTGGGTTTTTCTGTAATATCTTAAAAACCCAGATGAACTTTTTGGCCAACCCAGT HH-m0006 60
(((.((((((.((((((((..(((((((((((..(......)..)))))))))))..)))))))).)))))).))).
**********AAAAAAGTTTGTTTGGGTTTTT********************************************* HH-m0006-5p 60
----------AAAAAAGTTTGTTTGGGTTT----------------------------------------------- t0019729 2
----------AAAAAAGTTTGTTTGGGTTTT---------------------------------------------- t0012873 4
----------AAAAAAGTTTGTTTGGGTTTTT--------------------------------------------- t0001925 54
//
mireap
HH-m0007 chr11:89357282:89357369:- 88(nt) -30.30(kcal/mol)
GGTTTCTGGCAAAAAAGTTTGTTTGGGTTTTCCATGTTAACCAAAAACCCAAATGAACTTTTCAGCCAACTCAATAATTTGGGGACTT HH-m0007 6
......((((..(((((((..((((((((((............))))))))))..)))))))..)))).(((((....))))).....
**********AAAAAAGTTTGTTTGGGTTTT********************************************************* HH-m0007-5p 6
----------AAAAAAGTTTGTTTGGGTTT---------------------------------------------------------- t0019729 2
----------AAAAAAGTTTGTTTGGGTTTT--------------------------------------------------------- t0012873 4
//
mireap
HH-m0008 chr12:16533022:16533099:+ 78(nt) -26.46(kcal/mol)
TGAGTCAGCCAAAAGTTCGTTCGGGTTTTTTGTTTACAGCTCACTAGAAAAACCCAAATGAACTCTTTGGCCAATCCT HH-m0008 6
.......((((((((((((((.(((((((((...............))))))))).)))))))).)))))).......
**********AAAAGTTCGTTCGGGTTTTTT*********************************************** HH-m0008-5p 6
----------AAAAGTTCGTTCGGGTTTTTT----------------------------------------------- t0009650 5
-----------AAAGTTCGTTCGGGTTTTTT----------------------------------------------- t0070743 1
//
mireap
HH-m0009 chr12:32285421:32285498:+ 78(nt) -33.32(kcal/mol)
GGGTTGGCCCAAAAGTTCGTTCGGGTTTTTTCCATAGGACGTAAAGGAAAAATCCAAATAGACATTTTGGCCAACCCA HH-m0009 6
(((((((((.(((.(((..((.((((((((((.............)))))))))).))..))).))).))))))))).
**********AAAAGTTCGTTCGGGTTTTTT*********************************************** HH-m0009-5p 6
----------AAAAGTTCGTTCGGGTTTTTT----------------------------------------------- t0009650 5
-----------AAAGTTCGTTCGGGTTTTTT----------------------------------------------- t0070743 1
//
mireap
HH-m0010 chr12:51028396:51028474:+ 79(nt) -31.00(kcal/mol)
GTATATATACATAATGCACATGTATGAACATATGTACTATGTAAATTATGTCATATATAGGCATTTATGTATATATACA HH-m0010 20
(((((((((((((((((..((((((((.((((..(((...)))...))))))))))))..))).)))))))))))))).
**********ATAATGCACATGTATGAACATA*********************************************** HH-m0010-5p 20
----------ATAATGCACATGTATGAACAT------------------------------------------------ t0007527 7
----------ATAATGCACATGTATGAACATA----------------------------------------------- t0005081 13
//
mireap
HH-m0011 chr12:51127946:51128022:+ 77(nt) -35.30(kcal/mol)
GGGTTGGCCAGAAAGTTTGTTCTGGTCTTTCTATAAGATCGTTTGGAAAAACCTGAATGAACTTCTTGGCCAACACA HH-m0011 10
..((((((((..(((((..(((.(((.((((((..........)))))).))).)))..)))))..))))))))...
**********GAAAGTTTGTTCTGGTCTTT*********************************************** HH-m0011-5p 9
**********************************************AAAAACCTGAATGAACTTCTT********** HH-m0011-3p 1
---------AGAAAGTTTGTTCTGGTCTTT----------------------------------------------- t0024791 2
---------AGAAAGTTTGTTCTGGTCTTTCT--------------------------------------------- t0059148 1
----------GAAAGTTTGTTCTGGTCTT------------------------------------------------ t0017174 3
----------GAAAGTTTGTTCTGGTCTTT----------------------------------------------- t0014188 3
----------------------------------------------AAAAACCTGAATGAACTTCTT---------- t0088997 1
//
mireap
HH-m0012 chr12:31433165:31433242:- 78(nt) -32.80(kcal/mol)
TGGGTTGACCAAGAAGTTCGTTTGGGTTTTTCCATAAGCTGTCATGGAAAAAATCCAAACAAACTTTCTGGAGCCTAA HH-m0012 20
((((((..(((..(((((.((((((((((((((((........)))).)))))))))))).)))))..))))))))).
**********AAGAAGTTCGTTTGGGTTTTTC********************************************** HH-m0012-5p 20
----------AAGAAGTTCGTTTGGGTTTT------------------------------------------------ t0074040 1
----------AAGAAGTTCGTTTGGGTTTTT----------------------------------------------- t0007616 7
----------AAGAAGTTCGTTTGGGTTTTTC---------------------------------------------- t0005829 11
----------AAGAAGTTCGTTTGGGTTTTTCC--------------------------------------------- t0055949 1
//
mireap
HH-m0013 chr12:32285417:32285501:- 85(nt) -32.00(kcal/mol)
GATTGGGTTGGCCAAAATGTCTATTTGGATTTTTCCTTTACGTCCTATGGAAAAAACCCGAACGAACTTTTGGGCCAACCCAACA HH-m0013 14
..(((((((((((.(((.((.(.(((((.(((((((............)))))))..))))).).)).))).)))))))))))..
*****************************************************AAACCCGAACGAACTTTTGGGC********** HH-m0013-3p 14
-----------------------------------------------------AAACCCGAACGAACTTTT-------------- t0017124 3
-----------------------------------------------------AAACCCGAACGAACTTTTG------------- t0017143 3
-----------------------------------------------------AAACCCGAACGAACTTTTGG------------ t0025678 2
-----------------------------------------------------AAACCCGAACGAACTTTTGGGC---------- t0008972 6
//
mireap
HH-m0014 chr13:19122359:19122436:+ 78(nt) -26.70(kcal/mol)
TGAGTTGTCCAAGAAGTTCGTTTGGGTTTTTCCTTTAAGTGGTATGGAAAACCTGAACAAACTTTTTGACCAAACCAG HH-m0014 20
((..(((..(((((((((.(((..((((((.((............))))))))..))).)))))))))..)))..)).
**********AAGAAGTTCGTTTGGGTTTTTC********************************************** HH-m0014-5p 20
----------AAGAAGTTCGTTTGGGTTTT------------------------------------------------ t0074040 1
----------AAGAAGTTCGTTTGGGTTTTT----------------------------------------------- t0007616 7
----------AAGAAGTTCGTTTGGGTTTTTC---------------------------------------------- t0005829 11
----------AAGAAGTTCGTTTGGGTTTTTCC--------------------------------------------- t0055949 1
//
mireap
HH-m0015 chr13:13129024:13129103:- 80(nt) -31.10(kcal/mol)
CATGCACACACACACTCAGATAAAGTAGGCACTTTTTGGTTCTTGAAATGCTACCTAGTCTGAGTGAGTGAGTGTGTGTA HH-m0015 21
(((((((.(((.(((((((((...((((.((.((((........))))))))))...))))))))).))).)))))))..
**********CACACTCAGATAAAGTAGGCACT*********************************************** HH-m0015-5p 19
************************************************TGCTACCTAGTCTGAGTGAGTG********** HH-m0015-3p 2
----------CACACTCAGATAAAGTAGGCAC------------------------------------------------ t0077756 1
----------CACACTCAGATAAAGTAGGCACT----------------------------------------------- t0008270 7
----------CACACTCAGATAAAGTAGGCACTT---------------------------------------------- t0025643 2
-----------ACACTCAGATAAAGTAGGCACT----------------------------------------------- t0021285 2
-----------ACACTCAGATAAAGTAGGCACTT---------------------------------------------- t0008436 6
-----------ACACTCAGATAAAGTAGGCACTTT--------------------------------------------- t0095746 1
------------------------------------------------TGCTACCTAGTCTGAGTGAGTG---------- t0073767 1
------------------------------------------------TGCTACCTAGTCTGAGTGAGTGA--------- t0049776 1
//
mireap
HH-m0016 chr13:29824984:29825071:- 88(nt) -29.00(kcal/mol)
TGGGTTAGCCAAAAAGTTCGTTTGGGTTTTCTGTACAATCTGATGGAAGAACCCAAACAAATATTTTGGCCAAATCAATATTGGCCAA HH-m0016 401
..((((((((((((.(((.(((((((((((((((........)))).))))))))))).))).)))))))...........)))))..
**********AAAAAGTTCGTTTGGGTTTTCT******************************************************** HH-m0016-5p 401
----------AAAAAGTTCGTTTGGGTTTTCT-------------------------------------------------------- t0000507 398
-----------AAAAGTTCGTTTGGGTTTTCT-------------------------------------------------------- t0016245 3
//
mireap
HH-m0017 chr13:73061014:73061091:- 78(nt) -40.00(kcal/mol)
GGGTTAGCCAAAAAGTTCGTTCGGGTTTTTCTGTAAGATGGTACAGAAAAATTGGAATGAACATTTTGGCCAACGCCA HH-m0017 12
(((((.(((((((.((((((((.((((((((((((......)))))))))))).)))))))).))))))).))).)).
**********AAAAGTTCGTTCGGGTTTTTCT********************************************** HH-m0017-5p 12
---------AAAAAGTTCGTTCGGGTTTT------------------------------------------------- t0049455 1
---------AAAAAGTTCGTTCGGGTTTTTC----------------------------------------------- t0010895 5
----------AAAAGTTCGTTCGGGTTTTTCT---------------------------------------------- t0008609 6
//
mireap
HH-m0018 chr14:62368968:62369045:+ 78(nt) -48.30(kcal/mol)
TGGATTGGCCAAAAGGTTCATTCGGGTTTTTCCATAAGCTGTTAGGAAAAACCTGAATGAATCTTTTGGCTAACCCAA HH-m0018 9
(((.(((((((((((((((((((((((((((((.(((....)))))))))))))))))))))))))))))))).))).
**********AAAAGGTTCATTCGGGTTTTT*********************************************** HH-m0018-5p 9
----------AAAAGGTTCATTCGGGTTTTT----------------------------------------------- t0009684 5
----------AAAAGGTTCATTCGGGTTTTTC---------------------------------------------- t0013172 4
//
mireap
HH-m0019 chr15:42911497:42911582:+ 86(nt) -50.57(kcal/mol)
TGAGGGTCTCAGCATTTATTTCGCAGTTTCTCCTCTCCGTGAGCGTCTGCCAGGCTCACGGAGAGGAGAAACTGCACCTGGCCCCA HH-m0019 8
.(.(((((..............((((((((((((((((((((((.(.....).))))))))))))))))))))))....)))))).
*******************************************************TCACGGAGAGGAGAAACTGCA********** HH-m0019-3p 8
-------------------------------------------------------TCACGGAGAGGAGAAACTGCA---------- t0010332 5
-------------------------------------------------------TCACGGAGAGGAGAAACTGCAC--------- t0024881 2
-------------------------------------------------------TCACGGAGAGGAGAAACTGCACC-------- t0059090 1
//
mireap
HH-m0020 chr15:21667098:21667179:- 82(nt) -27.70(kcal/mol)
GTTTGGATGGGCAAAAAGTGCATTCAGATTTTGCCATAAGAGCGTATGGAAAACCCTGAACGAACTTTTTGGCCAACCCTAT HH-m0020 21
....((.(((.((((((((.(.(((((..(((.(((((......))))).)))..))))).).)))))))).))).))....
**************************************************AAACCCTGAACGAACTTTTTGG********** HH-m0020-3p 21
-------------------------------------------------AAAACCCTGAACGAACTTTTTGG---------- t0095054 1
--------------------------------------------------AAACCCTGAACGAACTTTTTGG---------- t0005624 11
---------------------------------------------------AACCCTGAACGAACTTTTTGGC--------- t0008606 6
----------------------------------------------------ACCCTGAACGAACTTTTTGG---------- t0100985 1
----------------------------------------------------ACCCTGAACGAACTTTTTGGCCA------- t0077527 1
-----------------------------------------------------CCCTGAACGAACTTTTTGGCCAA------ t0091864 1
//
mireap
HH-m0021 chr15:29735546:29735621:- 76(nt) -38.10(kcal/mol)
CAGTTGTCCAAAAGGTTCGTTCGGGTTTTCCTGTATGATGTTATGGGAAAACCCAAACAAATCTTTTGGCCAACCC HH-m0021 27
..((((.((((((((((.(((.(((((((((((((......))))))))))))).))).)))))))))).))))..
**********AAAGGTTCGTTCGGGTTTTCCT******************************************** HH-m0021-5p 27
---------AAAAGGTTCGTTCGGGTTTT----------------------------------------------- t0052975 1
---------AAAAGGTTCGTTCGGGTTTTC---------------------------------------------- t0010128 5
---------AAAAGGTTCGTTCGGGTTTTCC--------------------------------------------- t0021025 2
----------AAAGGTTCGTTCGGGTTTTC---------------------------------------------- t0020058 2
----------AAAGGTTCGTTCGGGTTTTCC--------------------------------------------- t0111797 1
----------AAAGGTTCGTTCGGGTTTTCCT-------------------------------------------- t0004568 15
------------AGGTTCGTTCGGGTTTTCCT-------------------------------------------- t0053833 1
//
mireap
HH-m0022 chr15:54235817:54235891:- 75(nt) -18.32(kcal/mol)
GGTTGGCAAAAAAAAAGTTTGTTTGGGTTTTTCCATAACATCTTGCAGAAAAAATCCAAACCTTTTCGCCCACCC HH-m0022 60
(((.(((.....(((((...((((((((((((.(.............).))))))))))))))))).))).))).
**********AAAAAAGTTTGTTTGGGTTTTT******************************************* HH-m0022-5p 60
----------AAAAAAGTTTGTTTGGGTTT--------------------------------------------- t0019729 2
----------AAAAAAGTTTGTTTGGGTTTT-------------------------------------------- t0012873 4
----------AAAAAAGTTTGTTTGGGTTTTT------------------------------------------- t0001925 54
//
mireap
HH-m0023 chr16:20617278:20617356:- 79(nt) -45.90(kcal/mol)
TTGGGTTGGCCAAAAAGTTCATTAGGGTTTTTCTGTGAGATGGGATGGAAAAAACCGAGTGGACTTTTTGGCCAGCCCA HH-m0023 246
.((((((((((((((((((((((.((.(((((((((........))))))))).)).))))))))))))))))))))))
************************************************AAAAAACCGAGTGGACTTTTT********** HH-m0023-3p 246
------------------------------------------------AAAAAACCGAGTGGACTTT------------ t0010130 5
------------------------------------------------AAAAAACCGAGTGGACTTTT----------- t0003325 24
------------------------------------------------AAAAAACCGAGTGGACTTTTT---------- t0000960 154
------------------------------------------------AAAAAACCGAGTGGACTTTTTG--------- t0001869 56
-------------------------------------------------AAAAACCGAGTGGACTTTTT---------- t0012328 4
-------------------------------------------------AAAAACCGAGTGGACTTTTTG--------- t0013392 3
//
mireap
HH-m0024 chr16:24379869:24379946:- 78(nt) -27.10(kcal/mol)
AACATTGAAACAGGCTAGGAGAAATGATTGGATAGAAAATTTTATTCTATTCATTTATCTCCCAGCCTACAAAATGGA HH-m0024 64
..((((.....(((((.(((((..(((.(((((((((.......))))))))).)))))))).)))))....))))..
**********CAGGCTAGGAGAAATGATTGG*********************************************** HH-m0024-5p 64
---------ACAGGCTAGGAGAAATGATT------------------------------------------------- t0121484 1
---------ACAGGCTAGGAGAAATGATTG------------------------------------------------ t0019266 2
----------CAGGCTAGGAGAAATGAT-------------------------------------------------- t0012603 4
----------CAGGCTAGGAGAAATGATT------------------------------------------------- t0005766 11
----------CAGGCTAGGAGAAATGATTG------------------------------------------------ t0004892 14
----------CAGGCTAGGAGAAATGATTGG----------------------------------------------- t0003022 28
-----------AGGCTAGGAGAAATGATTGGA---------------------------------------------- t0011872 4
//
mireap
HH-m0025 chr16:70465379:70465454:- 76(nt) -20.80(kcal/mol)
CTTTTGAATAATCTAGAAGGGACTGTTTCGGCAAACCAGTCCAATGTAGAGGAAGTCTCTTGTAGTAGTCTGGAGG HH-m0025 11
(((..((.....(((.((((((((.((((.(((...........))).)))).)))))))).)))...))..))).
**********ATCTAGAAGGGACTGTTTCGGCA******************************************* HH-m0025-5p 11
----------ATCTAGAAGGGACTGTTTCG---------------------------------------------- t0067304 1
----------ATCTAGAAGGGACTGTTTCGGCA------------------------------------------- t0007422 8
----------ATCTAGAAGGGACTGTTTCGGCAA------------------------------------------ t0017880 2
//
mireap
HH-m0026 chr18:5619310:5619389:+ 80(nt) -33.40(kcal/mol)
TGGGTTAGCCACAAAGTTTGTTCGGGTTTTACTGTAGTAGCTCATGGAAAAACCCAAATGAACTTTTTGGGCCAACCCAG HH-m0026 36
((((((.(((..((((((..((.(((((((.((((........)))).))))))).))..))))))...))).)))))).
**********ACAAAGTTTGTTCGGGTTTTA************************************************* HH-m0026-5p 36
----------ACAAAGTTTGTTCGGGTTTT-------------------------------------------------- t0004655 15
----------ACAAAGTTTGTTCGGGTTTTA------------------------------------------------- t0003669 21
//
mireap
HH-m0027 chr18:4163887:4163965:- 79(nt) -38.90(kcal/mol)
TGGGTTGGCCAAAAGGTTCATTCGGGTTTTTGGATAACAGCTTATGGAAAAACCCAAATGAAATTTTGGGCCAACCCAA HH-m0027 5
((((((((((.((((.((((((.((((((((..((((....))))..)))))))).)))))).)))).)))))))))).
**********AAAAGGTTCATTCGGGTTTTT************************************************ HH-m0027-5p 5
----------AAAAGGTTCATTCGGGTTTTT------------------------------------------------ t0009684 5
//
mireap
HH-m0028 chr19:55419744:55419826:+ 83(nt) -26.00(kcal/mol)
GGGTTTTGAATTTGCAGTAACAGGTGTGAACATTCTAGCAGCAGTTTGATGATCATGTATGATACTGCAAACAGAACGTTCAT HH-m0028 13
..((((((..(((((((((.((.(..(((.((((..(((....))).)))).)))..).)).)))))))))))))))......
**********TTTGCAGTAACAGGTGTGAACATT************************************************* HH-m0028-5p 9
***************************************************ATCATGTATGATACTGCAAACA********** HH-m0028-3p 4
----------TTTGCAGTAACAGGTGTGAACAT-------------------------------------------------- t0017420 3
----------TTTGCAGTAACAGGTGTGAACATT------------------------------------------------- t0011777 4
----------TTTGCAGTAACAGGTGTGAACATTC------------------------------------------------ t0070796 1
-----------TTGCAGTAACAGGTGTGAACAT-------------------------------------------------- t0037303 1
---------------------------------------------------ATCATGTATGATACTGCAAACA---------- t0013325 3
---------------------------------------------------ATCATGTATGATACTGCAAACAGA-------- t0097038 1
//
mireap
HH-m0029 chr19:56318783:56318859:+ 77(nt) -33.57(kcal/mol)
GCGTGTCCACTTGGAACGCAGGCTGTCAGCACTGCAGACGTCCTGATGGCCTGTGCTTCCCCCTTCAGCTTCACGCG HH-m0029 6
(((((.......(((((((((((((((((.((.......)).))))))))))))).))))...........))))).
**********TTGGAACGCAGGCTGTCAGCAC********************************************* HH-m0029-5p 6
----------TTGGAACGCAGGCTGTCAGC----------------------------------------------- t0048139 1
----------TTGGAACGCAGGCTGTCAGCA---------------------------------------------- t0069443 1
----------TTGGAACGCAGGCTGTCAGCAC--------------------------------------------- t0013840 3
-----------TGGAACGCAGGCTGTCAGCAC--------------------------------------------- t0109143 1
//
mireap
HH-m0030 chr19:57410252:57410330:+ 79(nt) -41.02(kcal/mol)
GGGTTGGCCAAAAAAAGTTTGTTTGGGTTTTCCTGTAAGCTGGTATGGAAAACCTGAAACAAACTTTTTAGCCAACCCA HH-m0030 6
((((((((...((((((((((((((((((((((.............))))))))).))))))))))))).)))))))).
**********AAAAAAGTTTGTTTGGGTTTT************************************************ HH-m0030-5p 6
----------AAAAAAGTTTGTTTGGGTTT------------------------------------------------- t0019729 2
----------AAAAAAGTTTGTTTGGGTTTT------------------------------------------------ t0012873 4
//
mireap
HH-m0031 chr19:29030430:29030509:- 80(nt) -41.40(kcal/mol)
TTGGGTTGACAAAAAAGTTTGTTTGGGTTTTCTGTAAGATATGATGGAAAAATCCGAACGAACTTTTTGGTCAGCCCAAT HH-m0031 6
((((((((((.((((((((((((((((((((((((........)))).)))))))))))))))))))).)))))))))).
**********AAAAAAGTTTGTTTGGGTTTT************************************************* HH-m0031-5p 6
----------AAAAAAGTTTGTTTGGGTTT-------------------------------------------------- t0019729 2
----------AAAAAAGTTTGTTTGGGTTTT------------------------------------------------- t0012873 4
//
mireap
HH-m0032 chr19:41406284:41406360:- 77(nt) -34.00(kcal/mol)
TAGATTGGCCAAAAAGTTCGTTTGGGTTTTTTGTAATATGTTTGAAAAACACCCGGATGAACTTTTGGGCCAACCCA HH-m0032 7
....((((((.((((((((((((((((.((((.(((.....))).)))).)))))))))))))))).))))))....
**********AAAAAGTTCGTTTGGGTTTTTT********************************************* HH-m0032-5p 7
----------AAAAAGTTCGTTTGGGTTTTTT--------------------------------------------- t0008022 7
//
mireap
HH-m0033 chr19:52855361:52855441:- 81(nt) -43.90(kcal/mol)
TTCTCTCACCCAGCCAAGCCTCTCCTAACAGGAATGGAAACTGAAACCCAACTGTTAGGAGGCTTGGCTGCTGTGGGGGTT HH-m0033 97
..(((((((.((((((((((..(((((((((...(((..........))).)))))))))))))))))))..)))))))..
*************************************************AACTGTTAGGAGGCTTGGCTGC********** HH-m0033-3p 97
------------------------------------------------CAACTGTTAGGAGGCTTG--------------- t0079059 1
------------------------------------------------CAACTGTTAGGAGGCTTGG-------------- t0120053 1
------------------------------------------------CAACTGTTAGGAGGCTTGGCT------------ t0006778 9
------------------------------------------------CAACTGTTAGGAGGCTTGGCTG----------- t0006413 9
------------------------------------------------CAACTGTTAGGAGGCTTGGCTGC---------- t0006018 10
------------------------------------------------CAACTGTTAGGAGGCTTGGCTGCT--------- t0004417 16
-------------------------------------------------AACTGTTAGGAGGCTTGGCT------------ t0009886 5
-------------------------------------------------AACTGTTAGGAGGCTTGGCTG----------- t0007201 8
-------------------------------------------------AACTGTTAGGAGGCTTGGCTGC---------- t0003819 20
-------------------------------------------------AACTGTTAGGAGGCTTGGCTGCT--------- t0004126 18
//
mireap
HH-m0034 chr1:128398473:128398550:+ 78(nt) -45.30(kcal/mol)
TTGCTTGGCCACAAAGTTTGTTCGGGTTTTTCCGTAACATACTAAGGAAAAACCCGAACGAACTTTGGGGCAACGCAT HH-m0034 15
.((((((.((.((((((((((((((((((((((............)))))))))))))))))))))))).))).))).
**********ACAAAGTTTGTTCGGGTTTT************************************************ HH-m0034-5p 15
----------ACAAAGTTTGTTCGGGTTTT------------------------------------------------ t0004655 15
//
mireap
HH-m0035 chr1:70230245:70230323:- 79(nt) -32.70(kcal/mol)
TGGGTTGGCCAAAAAGTTCGTTTGGGTTTTTTGGTAAGATGTTATAGAAAAAGTCAAAGGAACTTTTTTACTAACCCAA HH-m0035 7
((((((((..(((((((((.(((((.((((((.((((....)))).)))))).))))).)))))))))..)))))))).
**********AAAAAGTTCGTTTGGGTTTTTT*********************************************** HH-m0035-5p 7
----------AAAAAGTTCGTTTGGGTTTTTT----------------------------------------------- t0008022 7
//
mireap
HH-m0036 chr1:83105400:83105475:- 76(nt) -35.60(kcal/mol)
GGGTTGGTCAAAAAGTTCGTTCGGGTTTTTCATCAGATGGTATGGAAAATCCCAAACGAACTCTTTGGGCAACCTA HH-m0036 25
((((((.(((((.((((((((.(((((((((((........)))))))).))).)))))))).))))).)))))).
**********AAAAGTTCGTTCGGGTTTTTCA******************************************** HH-m0036-5p 24
----TGGTCAAAAAGTTCGTTCGGGT-------------------------------------------------- t0046831 1
---------AAAAAGTTCGTTCGGGTTTT----------------------------------------------- t0049455 1
---------AAAAAGTTCGTTCGGGTTTTTC--------------------------------------------- t0010895 5
----------AAAAGTTCGTTCGGGTTTTTCA-------------------------------------------- t0004049 18
//
mireap
HH-m0037 chr21:56595685:56595763:- 79(nt) -25.90(kcal/mol)
TGAATTGGCCATAAAGTTCATTCGGGTTTTTTGGTACCATCTTATGGAAAAAACCAAATGAACTTTTTAGCCAACCCAA HH-m0037 10
((..(((((...((((((((((.((.((((((.(((......))).)))))).)).))))))))))...)))))..)).
**********ATAAAGTTCATTCGGGTTTTTT*********************************************** HH-m0037-5p 10
----------ATAAAGTTCATTCGGGTTTTTT----------------------------------------------- t0009964 5
-----------TAAAGTTCATTCGGGTTTTT------------------------------------------------ t0021326 2
-----------TAAAGTTCATTCGGGTTTTTTG---------------------------------------------- t0015438 3
//
mireap
HH-m0038 chr23:27647870:27647944:+ 75(nt) -32.00(kcal/mol)
GGTGGGACTTGACCCGGTTTCATTTCAGTTTGGGTTTAATCACCGCGGGTGGTCGGGGCGGGTCAGGGTCTCACA HH-m0038 31
.(((((((((((((((.(..(...(((.(((((((......))).)))))))..)..)))))))).)))))))).
*********************************************CGGGTGGTCGGGGCGGGTCA********** HH-m0038-3p 31
--------------------------------------------GCGGGTGGTCGGGGCGGG------------- t0007462 8
--------------------------------------------GCGGGTGGTCGGGGCGGGT------------ t0105055 1
--------------------------------------------GCGGGTGGTCGGGGCGGGTCA---------- t0006851 8
---------------------------------------------CGGGTGGTCGGGGCGGGT------------ t0011748 4
---------------------------------------------CGGGTGGTCGGGGCGGGTC----------- t0094749 1
---------------------------------------------CGGGTGGTCGGGGCGGGTCA---------- t0006441 9
//
mireap
HH-m0039 chr23:30890101:30890185:+ 85(nt) -29.70(kcal/mol)
TATTGAGGCATAGCCAGTTGGGGAAGAATGCCCGTGTCTTAAAGTGAGAAGGTTTGTTCTCCAACCTGGCTCTTTATGGCTGCTG HH-m0039 24
.....((.(((((((((((((((((.((.(((....((((.....)))).))))).)))))))).))))))....))).))....
**********TAGCCAGTTGGGGAAGAATGCC***************************************************** HH-m0039-5p 1
****************************************************TTTGTTCTCCAACCTGGCTCTTT********** HH-m0039-3p 23
----------TAGCCAGTTGGGGAAGAATGCC----------------------------------------------------- t0110814 1
----------------------------------------------------TTTGTTCTCCAACCTGGCT-------------- t0030724 1
----------------------------------------------------TTTGTTCTCCAACCTGGCTCTTT---------- t0004858 14
----------------------------------------------------TTTGTTCTCCAACCTGGCTCTTTA--------- t0025997 2
----------------------------------------------------TTTGTTCTCCAACCTGGCTCTTTAT-------- t0008619 6
//
mireap
HH-m0040 chr23:7335340:7335422:- 83(nt) -40.20(kcal/mol)
CCGCGGCTCCTGATTGTCCAAACGCAATTCTCGAGTCTCTAGCTCTGGCCGAGAGTTGAGTCTGGACGTCCCGAGCCGTCGCC HH-m0040 8
.((((((((..(((.(((((.((.(((((((((.(((.........)))))))))))).)).))))))))..)))))).))..
**********TGATTGTCCAAACGCAATTCTCG************************************************** HH-m0040-5p 1
***************************************************AGAGTTGAGTCTGGACGTCCCG********** HH-m0040-3p 7
----------TGATTGTCCAAACGCAATTCTCG-------------------------------------------------- t0064599 1
---------------------------------------------------AGAGTTGAGTCTGGACGTCCC----------- t0118961 1
---------------------------------------------------AGAGTTGAGTCTGGACGTCCCG---------- t0010521 5
---------------------------------------------------AGAGTTGAGTCTGGACGTCCCGA--------- t0033512 1
//
mireap
HH-m0041 chr23:13806230:13806307:- 78(nt) -38.00(kcal/mol)
TTCGGTTGGCAAAAAAGTTTGTTTGGGTTTTTCCATGTTGATATGGAAAAACCCAAACAAAGTCTTTGGCTAACTCAA HH-m0041 60
...(((((((.(((.(.((((((((((((((((((((....)))))))))))))))))))).).))).)))))))...
**********AAAAAAGTTTGTTTGGGTTTTT********************************************** HH-m0041-5p 60
----------AAAAAAGTTTGTTTGGGTTT------------------------------------------------ t0019729 2
----------AAAAAAGTTTGTTTGGGTTTT----------------------------------------------- t0012873 4
----------AAAAAAGTTTGTTTGGGTTTTT---------------------------------------------- t0001925 54
//
mireap
HH-m0042 chr23:30899888:30899972:- 85(nt) -27.80(kcal/mol)
ATTGAGACATAGCCAGTTGGGGAAGAATGCTGTTACCTTAGAGAGAAGCTGGATTGTTCTCCAACCTGGCTCTTTATGTTGCCGG HH-m0042 124
.....(((((((((((((((((((.(((.(.(((.((.....).).))).).))).)))))))).))))))....))))).....
****************************************************ATTGTTCTCCAACCTGGCTCTTT********** HH-m0042-3p 124
-------------------------------------------------TGGATTGTTCTCCAACCTGGCT-------------- t0079548 1
-------------------------------------------------TGGATTGTTCTCCAACCTGGCTCT------------ t0021095 2
----------------------------------------------------ATTGTTCTCCAACCTGGC--------------- t0006892 8
----------------------------------------------------ATTGTTCTCCAACCTGGCT-------------- t0004620 15
----------------------------------------------------ATTGTTCTCCAACCTGGCTC------------- t0005751 11
----------------------------------------------------ATTGTTCTCCAACCTGGCTCTT----------- t0007712 7
----------------------------------------------------ATTGTTCTCCAACCTGGCTCTTT---------- t0001608 71
----------------------------------------------------ATTGTTCTCCAACCTGGCTCTTTA--------- t0008333 6
----------------------------------------------------ATTGTTCTCCAACCTGGCTCTTTAT-------- t0014383 3
//
mireap
HH-m0043 chr23:42385290:42385371:- 82(nt) -26.60(kcal/mol)
TACTGGGGTGGCTAAAAAGTTCGTTTGGGTTTTATATGATGATGTTATGTAAAACTCAAACAAATCTGTTGACCAACCAATT HH-m0043 29
...(((..(((.(((...(((.((((((((((((((((((...)))))))))))))))))).)))...))).))).)))...
**********GCTAAAAAGTTCGTTTGGGTTT************************************************** HH-m0043-5p 29
----------GCTAAAAAGTTCGTTTGGGTT--------------------------------------------------- t0021005 2
----------GCTAAAAAGTTCGTTTGGGTTT-------------------------------------------------- t0004839 14
----------GCTAAAAAGTTCGTTTGGGTTTT------------------------------------------------- t0075019 1
-----------CTAAAAAGTTCGTTTGGGTTTT------------------------------------------------- t0040576 1
------------TAAAAAGTTCGTTTGGGTTT-------------------------------------------------- t0109723 1
------------TAAAAAGTTCGTTTGGGTTTT------------------------------------------------- t0006647 9
-------------AAAAAGTTCGTTTGGGTTTTA------------------------------------------------ t0118985 1
//
mireap
HH-m0044 chr24:33897664:33897747:+ 84(nt) -50.60(kcal/mol)
CGTTAGGTGGGCCAAAAAATTTGTTTGGGTTTTTCTGTAAGATGGTATGGAAAAACCCGAACGAACTTTTGGGCCCACCTAATA HH-m0044 14
.((((((((((((.((((.((((((((((((((((((((......)))))))))))))))))))).)))).)))))))))))).
****************************************************AAACCCGAACGAACTTTTGGGC********** HH-m0044-3p 14
----------------------------------------------------AAACCCGAACGAACTTTT-------------- t0017124 3
----------------------------------------------------AAACCCGAACGAACTTTTG------------- t0017143 3
----------------------------------------------------AAACCCGAACGAACTTTTGG------------ t0025678 2
----------------------------------------------------AAACCCGAACGAACTTTTGGGC---------- t0008972 6
//
mireap
HH-m0045 chr24:41395909:41395991:+ 83(nt) -43.50(kcal/mol)
GTATTGGGTTGGCCCAAAAGTTCATTCGAGCTTTTCCTTAATATCCTACGGAAACCCGAACGAACTTTTGGGCCAACTCAGTA HH-m0045 14
.((((((((((((((((((((((.((((.(..(((((.((......)).))))).))))).))))))))))))))))))))))
***************************************************AAACCCGAACGAACTTTTGGGC********** HH-m0045-3p 14
---------------------------------------------------AAACCCGAACGAACTTTT-------------- t0017124 3
---------------------------------------------------AAACCCGAACGAACTTTTG------------- t0017143 3
---------------------------------------------------AAACCCGAACGAACTTTTGG------------ t0025678 2
---------------------------------------------------AAACCCGAACGAACTTTTGGGC---------- t0008972 6
//
mireap
HH-m0046 chr24:31729549:31729617:- 69(nt) -18.90(kcal/mol)
CAAAACCACCACTGGACTTGGAGTCAGAAGTTCCATGTGTGAGTCTTGGTAGGGCCAGTGGATTGCTAA HH-m0046 6
........((((((((((.(((.(((.(.........).))).))).)))....)))))))........
**********ACTGGACTTGGAGTCAGAAGT************************************** HH-m0046-5p 6
----------ACTGGACTTGGAGTCAGAAGT-------------------------------------- t0008951 6
//
mireap
HH-m0047 chr24:46148437:46148518:- 82(nt) -48.30(kcal/mol)
ACTCTGAACTTCTGGGGTAACTTTGAGCAGGGGATGAATTGTATTTCATACCCTGCTCTAGTGTCCCCAGTGGGGCAGAGTA HH-m0047 5
((((((..((.((((((..(((..((((((((.(((((......))))).)))))))).)))..)))))).))..)))))).
**********TCTGGGGTAACTTTGAGCAGGG************************************************** HH-m0047-5p 5
----------TCTGGGGTAACTTTGAGCAGG--------------------------------------------------- t0117214 1
----------TCTGGGGTAACTTTGAGCAGGG-------------------------------------------------- t0022998 2
----------TCTGGGGTAACTTTGAGCAGGGG------------------------------------------------- t0038971 1
----------TCTGGGGTAACTTTGAGCAGGGGA------------------------------------------------ t0087354 1
//
mireap
HH-m0048 chr25:28168975:28169051:- 77(nt) -31.00(kcal/mol)
CGGGTTGGGCAAAAAGTTCGTTTGGGTTTTTTCATAACATTGTTCAAAAACTCGAATGAACTTTCTAGCCAAGCCAA HH-m0048 7
..((((.(((..(((((((((((((((((((.((......))...)))))))))))))))))))...))).))))..
**********AAAAAGTTCGTTTGGGTTTTTT********************************************* HH-m0048-5p 7
----------AAAAAGTTCGTTTGGGTTTTTT--------------------------------------------- t0008022 7
//
mireap
HH-m0049 chr26:16649536:16649616:- 81(nt) -35.10(kcal/mol)
TTGGATTGGTTAAAAAGTTCGTTTGGGTTTTTATTTAATATCTTACGGAAAAATCTGAATGAACTTTTTGGCCAACCCAAT HH-m0049 10
((((.((((((((((((((((((..(((((((...(((....)))...)))))))..)))))))))))))))))).)))).
**********TAAAAAGTTCGTTTGGGTTTT************************************************** HH-m0049-5p 10
----------TAAAAAGTTCGTTTGGGTTT--------------------------------------------------- t0109723 1
----------TAAAAAGTTCGTTTGGGTTTT-------------------------------------------------- t0006647 9
//
mireap
HH-m0050 chr27:18517040:18517118:+ 79(nt) -32.10(kcal/mol)
TGGGTCAGCCAAAATGTTCGCTTGGCTTTTTCCATACTACCTTACAGAAAAACCTGAGTGAACTTTTCAGCTGATCCAA HH-m0050 29
(((((((((..(((.(((((((..(.((((((..((......))..)))))).)..))))))).)))..))))))))).
**********AAAATGTTCGCTTGGCTTTTTC*********************************************** HH-m0050-5p 28
************************************************AAAACCTGAGTGAACTTTTCA********** HH-m0050-3p 1
----------AAAATGTTCGCTTGGCTTTTT------------------------------------------------ t0008473 6
----------AAAATGTTCGCTTGGCTTTTTC----------------------------------------------- t0007490 8
-----------AAATGTTCGCTTGGCTTTTT------------------------------------------------ t0009985 5
-----------AAATGTTCGCTTGGCTTTTTC----------------------------------------------- t0007402 8
-----------AAATGTTCGCTTGGCTTTTTCC---------------------------------------------- t0107347 1
------------------------------------------------AAAACCTGAGTGAACTTTTCA---------- t0076911 1
//
mireap
HH-m0051 chr27:27255980:27256057:+ 78(nt) -43.70(kcal/mol)
TGGGGTGGCTAAAAAGTTCGTTTGGGTTTTCTCATAATGTCGTGTGGGAAAACCCAAACAAACTTTTGGCCAATCCAG HH-m0051 550
(((..(((((((((.(((.(((((((((((((((((......))))))))))))))))).))))))))))))..))).
**********AAAAAGTTCGTTTGGGTTTTCT********************************************** HH-m0051-5p 550
-------GCTAAAAAGTTCGTTTGGGTT-------------------------------------------------- t0021005 2
-------GCTAAAAAGTTCGTTTGGGTTT------------------------------------------------- t0004839 14
-------GCTAAAAAGTTCGTTTGGGTTTT------------------------------------------------ t0075019 1
--------CTAAAAAGTTCGTTTGGGTTTT------------------------------------------------ t0040576 1
---------TAAAAAGTTCGTTTGGGTTT------------------------------------------------- t0109723 1
---------TAAAAAGTTCGTTTGGGTTTT------------------------------------------------ t0006647 9
---------TAAAAAGTTCGTTTGGGTTTTC----------------------------------------------- t0001144 118
---------TAAAAAGTTCGTTTGGGTTTTCT---------------------------------------------- t0015038 3
----------AAAAAGTTCGTTTGGGTTTTCT---------------------------------------------- t0000507 398
-----------AAAAGTTCGTTTGGGTTTTCT---------------------------------------------- t0016245 3
//
mireap
HH-m0052 chr28:12949036:12949121:- 86(nt) -50.80(kcal/mol)
CTATTGGGTTAACCAAGAAGTTCATTTGGGTTTTTCCATAAGAGGTAATGGAAAAACCTGAATGAACTTTTTGGCAAACCCAATAA HH-m0052 11
.(((((((((..((((((((((((((..(((((((((((........)))))))))))..))))))))))))))..))))))))).
*****************************************************AAACCTGAATGAACTTTTTGGCA********** HH-m0052-3p 11
-----------------------------------------------------AAACCTGAATGAACTTTTTGGCA---------- t0007543 7
-----------------------------------------------------AAACCTGAATGAACTTTTTGGCAA--------- t0015904 3
------------------------------------------------------AACCTGAATGAACTTTTTGGCA---------- t0085567 1
//
mireap
HH-m0053 chr28:24903964:24904044:- 81(nt) -36.40(kcal/mol)
CATCACGAACAAGTTCCTGATGCTACCGCATCACGAACAAGTTCCTGATGCGGCAGAGCATTAGAGAACAAGTTCTGTAGA HH-m0053 6
......((((..((((((((((((.((((((((.(((....))).))))))))...)))))))).))))..))))......
************************************************TGCGGCAGAGCATTAGAGAACAA********** HH-m0053-3p 6
------------------------------------------------TGCGGCAGAGCATTAGAGAACAA---------- t0009755 5
--------------------------------------------------CGGCAGAGCATTAGAGAACAAG--------- t0096159 1
//
mireap
HH-m0054 chr29:30013315:30013394:+ 80(nt) -33.20(kcal/mol)
AGAGCCCATGCCCAGGGACTGGGAGTAAGGTAGGTCCAGCTTTTGTGACCTGCTCTCTCTGTCTCTTGTAGAATGGCTGT HH-m0054 7
..((((..(((..((((((.(((((...(((((((((((...))).))))))))))))).)))))).)))....))))..
**********CCCAGGGACTGGGAGTAAGGTAGG********************************************** HH-m0054-5p 7
----------CCCAGGGACTGGGAGTAAGGT------------------------------------------------- t0111369 1
----------CCCAGGGACTGGGAGTAAGGTAG----------------------------------------------- t0105459 1
----------CCCAGGGACTGGGAGTAAGGTAGG---------------------------------------------- t0019067 2
----------CCCAGGGACTGGGAGTAAGGTAGGT--------------------------------------------- t0053736 1
------------CAGGGACTGGGAGTAAGGTAGG---------------------------------------------- t0091726 1
------------CAGGGACTGGGAGTAAGGTAGGT--------------------------------------------- t0089701 1
//
mireap
HH-m0055 chr2:111136402:111136490:+ 89(nt) -30.85(kcal/mol)
GTGTTGGCCAAAAAGTTCGTTCGGGTTTTTCTGTACATTTATTTAAAAGCCCAAACAGAAAACCTCAAATGAAATTTCTGGCCAACTCA HH-m0055 12
(.((((((((.(((.((((((.(((.((((((((....................)))))))).))).)))))).))).)))))))).).
**********AAAAGTTCGTTCGGGTTTTTCT********************************************************* HH-m0055-5p 12
---------AAAAAGTTCGTTCGGGTTTT------------------------------------------------------------ t0049455 1
---------AAAAAGTTCGTTCGGGTTTTTC---------------------------------------------------------- t0010895 5
----------AAAAGTTCGTTCGGGTTTTTCT--------------------------------------------------------- t0008609 6
//
mireap
HH-m0056 chr3:2852293:2852369:+ 77(nt) -49.90(kcal/mol)
GGGTTGGCCAGAAAGTTTGTTGGGGTTTTTCTGTCACATTTAACAGAAAAGCCCAAATGAACTTTTTGGTCAGCCCA HH-m0056 11
(((((((((((((((((..((.((((((((((((........)))))))))))).))..))))))))))))))))).
**********GAAAGTTTGTTGGGGTTTTTC********************************************** HH-m0056-5p 11
----------GAAAGTTTGTTGGGGTTTTT----------------------------------------------- t0015570 3
----------GAAAGTTTGTTGGGGTTTTTC---------------------------------------------- t0007780 7
----------GAAAGTTTGTTGGGGTTTTTCT--------------------------------------------- t0033988 1
//
mireap
HH-m0057 chr3:18716627:18716706:+ 80(nt) -27.80(kcal/mol)
CTGGGTTGGCAAAAAAGTTTGTTTGGGTTTTTCTGTAACATCCTATGTAATAATCCAAATGAACTTTTTGACCAAACCAA HH-m0057 60
.(((.((((..((((((((..((((((((.((..(((......)))..)).))))))))..))))))))..)))).))).
**********AAAAAAGTTTGTTTGGGTTTTT************************************************ HH-m0057-5p 60
----------AAAAAAGTTTGTTTGGGTTT-------------------------------------------------- t0019729 2
----------AAAAAAGTTTGTTTGGGTTTT------------------------------------------------- t0012873 4
----------AAAAAAGTTTGTTTGGGTTTTT------------------------------------------------ t0001925 54
//
mireap
HH-m0058 chr3:94548578:94548658:+ 81(nt) -49.80(kcal/mol)
ATTGGGTTGGCCAAAAGGTTCATTTGGGTTTCTCCATGCCATCTTACGGAAAAACCTGAATGACCCTTTTGGCCAGCCCAA HH-m0058 10
.(((((((((((((((((.(((((..(((((.(((............))).)))))..))))).)))))))))))))))))
*************************************************AAAAACCTGAATGACCCTTTTG********** HH-m0058-3p 10
-------------------------------------------------AAAAACCTGAATGACCCTTTT----------- t0021247 2
-------------------------------------------------AAAAACCTGAATGACCCTTTTG---------- t0007416 8
//
mireap
HH-m0059 chr3:120467952:120468033:+ 82(nt) -47.70(kcal/mol)
GCGCCCAGGCTCTGGCTCCGTGTCTTCACTCCCGTGTGTGTCCACCGAGGGAGGGAGGGACGGGGGCTGTGCTGGGGCGGCC HH-m0059 36
.(((((.(((.(.(.((((((.(((((.(((((..(((....)))...)))))))))).)))))).).).))).)))))...
**********TCTGGCTCCGTGTCTTCACTCC************************************************** HH-m0059-5p 18
**************************************************GAGGGAGGGACGGGGGCTGTGC********** HH-m0059-3p 18
----------TCTGGCTCCGTGTCTTCACTC--------------------------------------------------- t0012093 4
----------TCTGGCTCCGTGTCTTCACTCC-------------------------------------------------- t0007482 8
----------TCTGGCTCCGTGTCTTCACTCCC------------------------------------------------- t0008782 6
--------------------------------------------------GAGGGAGGGACGGGGGCTGT------------ t0100190 1
--------------------------------------------------GAGGGAGGGACGGGGGCTGTGC---------- t0005191 13
--------------------------------------------------GAGGGAGGGACGGGGGCTGTGCT--------- t0017205 3
---------------------------------------------------AGGGAGGGACGGGGGCTGTGC---------- t0108058 1
//
mireap
HH-m0060 chr3:20198827:20198901:- 75(nt) -42.80(kcal/mol)
CGGAGACCGAATCCCAGCCGGGTCGAGGGACAGCCCTGGCGCGATGGCTCCCTCGGAACCCGGCTGGGACCCCCT HH-m0060 12
(((...)))..(((((((((((((((((((..(((..........))))))))))..))))))))))))......
**********ATCCCAGCCGGGTCGAGGGACA******************************************* HH-m0060-5p 8
***********************************************CTCCCTCGGAACCCGGCT********** HH-m0060-3p 4
---------AATCCCAGCCGGGTCGAGGGACA------------------------------------------- t0053949 1
----------ATCCCAGCCGGGTCGAGG----------------------------------------------- t0019117 2
----------ATCCCAGCCGGGTCGAGGGACA------------------------------------------- t0010870 5
-----------------------------------------------CTCCCTCGGAACCCGGCT---------- t0018665 2
-----------------------------------------------CTCCCTCGGAACCCGGCTGGG------- t0020501 2
//
mireap
HH-m0061 chr3:79815738:79815817:- 80(nt) -39.90(kcal/mol)
TGGGTTGGCCAAAAAGTTCGTTTGGGTTTTTTCTATAAGATGTTATGGAAAAACTTGTACAAACTTTTTGGCTAACCCAA HH-m0061 7
((((((((((((((((((.((.(((((((((.((((((....))))))))))))))).)).)))))))))))))))))).
**********AAAAAGTTCGTTTGGGTTTTTT************************************************ HH-m0061-5p 7
----------AAAAAGTTCGTTTGGGTTTTTT------------------------------------------------ t0008022 7
//
mireap
HH-m0062 chr4:59404031:59404105:+ 75(nt) -37.40(kcal/mol)
TGAGTTGGTCAAAAAGTTCGTTTGGGTTTTTTATATCTTATGGAAAAAGATGAATGAACTTTTTGGCCAACTCAT HH-m0062 7
((((((((((((((((((((((((..(((((((((...)))))))))...)))))))))))))))))))))))).
**********AAAAAGTTCGTTTGGGTTTTTT******************************************* HH-m0062-5p 7
----------AAAAAGTTCGTTTGGGTTTTTT------------------------------------------- t0008022 7
//
mireap
HH-m0063 chr4:116362673:116362756:+ 84(nt) -41.94(kcal/mol)
ATATAGGGTTGGCCAAAAAGTTTGTTTGGGTTTTTCCACAACATCTTACAAAAACCTGAATGAACTTTTTGGCAGACCCTATAC HH-m0063 8
.(((((((((.(((((((((((..((..(((((((..............)))))))..))..))))))))))).))))))))).
***************************************************AAACCTGAATGAACTTTTTGGCA********** HH-m0063-3p 8
---------------------------------------------------AAACCTGAATGAACTTTTTGGCA---------- t0007543 7
----------------------------------------------------AACCTGAATGAACTTTTTGGCA---------- t0085567 1
//
mireap
HH-m0064 chr4:114451848:114451944:- 97(nt) -47.90(kcal/mol)
GCCGGGGAGCTGGGGAAAGCAGGAGTGAGGGTCTGCACCCCAGTAAGCCTCGTTCTGCTTTCCCCACAGGCACCCCTCATGCCCTGATCGTGCGGCG HH-m0064 10
...((((.((((((((((((((((.(((((.(.(((......)))).))))))))))))))))))...))).))))....((((.......).))).
**********TGGGGAAAGCAGGAGTGAGGGT***************************************************************** HH-m0064-5p 10
---------CTGGGGAAAGCAGGAGTGAGG------------------------------------------------------------------- t0026738 2
---------CTGGGGAAAGCAGGAGTGAGGGT----------------------------------------------------------------- t0026722 2
----------TGGGGAAAGCAGGAGTGA--------------------------------------------------------------------- t0042444 1
----------TGGGGAAAGCAGGAGTGAGGG------------------------------------------------------------------ t0058476 1
----------TGGGGAAAGCAGGAGTGAGGGT----------------------------------------------------------------- t0014512 3
----------TGGGGAAAGCAGGAGTGAGGGTCT--------------------------------------------------------------- t0035269 1
//
mireap
HH-m0065 chr5:555324:555399:+ 76(nt) -37.44(kcal/mol)
TTGGTTGGCCAAAAAGTTCGTTCGGGTTTTTCCATGCAATATTACAGAAACCCAAATGAACTTCTTGGCCAACCCA HH-m0065 6
..((((((((((.(((((((((.((((((((..............)))))))).))))))))).))))))))))..
**********AAAAAGTTCGTTCGGGTTTTTC******************************************** HH-m0065-5p 6
----------AAAAAGTTCGTTCGGGTTTT---------------------------------------------- t0049455 1
----------AAAAAGTTCGTTCGGGTTTTTC-------------------------------------------- t0010895 5
//
mireap
HH-m0066 chr5:43233811:43233890:+ 80(nt) -42.10(kcal/mol)
TTGGGTTGGCAAAAAAGTTTGTTTGGGTTTTTTCATAACATTTAATGGAAAACCCAAACAAACATTTAGGCCAACCCAAT HH-m0066 60
((((((((((..(((.((((((((((((((((.(((........))))))))))))))))))).)))..)))))))))).
**********AAAAAAGTTTGTTTGGGTTTTT************************************************ HH-m0066-5p 60
----------AAAAAAGTTTGTTTGGGTTT-------------------------------------------------- t0019729 2
----------AAAAAAGTTTGTTTGGGTTTT------------------------------------------------- t0012873 4
----------AAAAAAGTTTGTTTGGGTTTTT------------------------------------------------ t0001925 54
//
mireap
HH-m0067 chr5:94727155:94727233:+ 79(nt) -38.00(kcal/mol)
TGGGTTGCCCAAAAGGTTCATTCGGGTTTTTCCTTAAGATGTTACAGAAAAACTCGAGCAAACTTTTTGGCCAACCCAG HH-m0067 9
(((((((.((((((((((..((((((((((((..(((....)))..))))))))))))..)))))))))).))))))).
**********AAAAGGTTCATTCGGGTTTTT************************************************ HH-m0067-5p 9
----------AAAAGGTTCATTCGGGTTTTT------------------------------------------------ t0009684 5
----------AAAAGGTTCATTCGGGTTTTTC----------------------------------------------- t0013172 4
//
mireap
HH-m0068 chr5:97583277:97583352:+ 76(nt) -41.40(kcal/mol)
CGGTTGGTCAGAAAGTTCGTTCGGATTTTTCCAGGAGATCCTACGGAAAAGCCCAAACGAGCTTTTTGGTCAACCC HH-m0068 12
.(((((..(((((((((((((.((..(((((((((....)))..))))))..)).)))))))))))))..))))).
**********GAAAGTTCGTTCGGATTTTTCC******************************************** HH-m0068-5p 12
---------AGAAAGTTCGTTCGGATTTTTC--------------------------------------------- t0034807 1
----------GAAAGTTCGTTCGGATTTTT---------------------------------------------- t0017841 2
----------GAAAGTTCGTTCGGATTTTTC--------------------------------------------- t0012912 4
----------GAAAGTTCGTTCGGATTTTTCC-------------------------------------------- t0010058 5
//
mireap
HH-m0069 chr5:29367006:29367083:- 78(nt) -34.80(kcal/mol)
TGAGTTGGCCAAAATGTTCGTTGGGGTTTTTGCATAAGATGTTATAGAAAAACCCGAATGAACTTTTTGGCGAACCAA HH-m0069 10
((.(((.(((((((.(((((((.((((((((..((((....))))..)))))))).))))))).))))))).))))).
**********AAAATGTTCGTTGGGGTTTTT*********************************************** HH-m0069-5p 10
----------AAAATGTTCGTTGGGGTTTTT----------------------------------------------- t0007348 8
----------AAAATGTTCGTTGGGGTTTTTG---------------------------------------------- t0022334 2
//
mireap
HH-m0070 chr5:91263057:91263136:- 80(nt) -40.40(kcal/mol)
TGGGTTGTTCAAAAAAGTTTGTTTGGGTTTTTCCGTAAGATATTACAGAGAAATCCAAACGAACTTTTTGGCCAACTCAA HH-m0070 60
(((((((..((((((.(((((((((((((((((.((((....)))).)))))))))))))))))))))))..))))))).
**********AAAAAAGTTTGTTTGGGTTTTT************************************************ HH-m0070-5p 60
----------AAAAAAGTTTGTTTGGGTTT-------------------------------------------------- t0019729 2
----------AAAAAAGTTTGTTTGGGTTTT------------------------------------------------- t0012873 4
----------AAAAAAGTTTGTTTGGGTTTTT------------------------------------------------ t0001925 54
//
mireap
HH-m0071 chr5:118347303:118347381:- 79(nt) -29.10(kcal/mol)
AATTGTGTTGGTCAAAAGCTCATTGGGGTTTTTCCGTCACATACAGGAAACCCGAACGAACTTTTGGGCCAACCCAATA HH-m0071 14
.((((.((((((((((((.((.((.(((((..(((..........)))))))).)).)).))))).))))))).)))).
***********************************************AAACCCGAACGAACTTTTGGGC********** HH-m0071-3p 14
-----------------------------------------------AAACCCGAACGAACTTTT-------------- t0017124 3
-----------------------------------------------AAACCCGAACGAACTTTTG------------- t0017143 3
-----------------------------------------------AAACCCGAACGAACTTTTGG------------ t0025678 2
-----------------------------------------------AAACCCGAACGAACTTTTGGGC---------- t0008972 6
//
mireap
HH-m0072 chr6:92540965:92541064:+ 100(nt) -57.90(kcal/mol)
GCCCCTTTCCCGGGGGGGACGCGCGGGGCCGGGGGGCCGGTGGCGCGCGCCTGTCGCCGCTGCCGCACGCGTCCGCGCGCGTGTCCCCCTTCCCTCTGCC HH-m0072 15
...........((((((.(((((((((((((.(.(((.(((((((.((....)))))))))))).).)).)))).))))))).))))))...........
**********CGGGGGGGACGCGCGGGGCCGGG******************************************************************* HH-m0072-5p 15
---------CCGGGGGGGACGCGCGGGG------------------------------------------------------------------------ t0019082 2
---------CCGGGGGGGACGCGCGGGGC----------------------------------------------------------------------- t0064476 1
---------CCGGGGGGGACGCGCGGGGCC---------------------------------------------------------------------- t0118976 1
---------CCGGGGGGGACGCGCGGGGCCGG-------------------------------------------------------------------- t0115790 1
---------CCGGGGGGGACGCGCGGGGCCGGG------------------------------------------------------------------- t0022602 2
----------CGGGGGGGACGCGCGGGGC----------------------------------------------------------------------- t0030735 1
----------CGGGGGGGACGCGCGGGGCCGGG------------------------------------------------------------------- t0008145 7
//
mireap
HH-m0073 chr6:103797768:103797846:+ 79(nt) -35.30(kcal/mol)
TGGATTGGCCTAAAAGTTTGGTTGGGTTTTTCTGTAACATCTGATGGAAAAATCTGAACAAACTTTCCGGCCAACCCAT HH-m0073 19
(((.((((((..((((((((.(..(((((((((((........)))))))))))..).))))))))..)))))).))).
**********TAAAAGTTTGGTTGGGTTTTT************************************************ HH-m0073-5p 19
----------TAAAAGTTTGGTTGGGTT--------------------------------------------------- t0052724 1
----------TAAAAGTTTGGTTGGGTTTT------------------------------------------------- t0115529 1
----------TAAAAGTTTGGTTGGGTTTTT------------------------------------------------ t0007048 8
----------TAAAAGTTTGGTTGGGTTTTTC----------------------------------------------- t0007212 8
----------TAAAAGTTTGGTTGGGTTTTTCT---------------------------------------------- t0084563 1
//
mireap
HH-m0074 chr7:20150001:20150077:+ 77(nt) -33.20(kcal/mol)
GCCTGGCCAAAAAAGGTTCATTCGGGTTTTTCTGTAATACCTTACGGAAAAAACCCGAACAAACTTTTTGGTCAATA HH-m0074 9
...(((((((((..((((..(((((((((((((((((....)))))).)))))))))))..)))))))))))))...
**********AAAAGGTTCATTCGGGTTTTT********************************************** HH-m0074-5p 9
----------AAAAGGTTCATTCGGGTTTTT---------------------------------------------- t0009684 5
----------AAAAGGTTCATTCGGGTTTTTC--------------------------------------------- t0013172 4
//
mireap
HH-m0075 chr7:45882296:45882377:+ 82(nt) -28.70(kcal/mol)
TTCTTACGGTCCTGTTCCCGTTTTTCACATGTGTACTGATGTTTGATCATATGTTGGACAACGTGGATAGCACCCGTGAGGT HH-m0075 884
.((((((((..((((((.((((.((((((((((.((....)).....)))))).)))).)))).))))))...)))))))).
*************************************************TATGTTGGACAACGTGGATAGCA********** HH-m0075-3p 884
-------------------------------------------------TATGTTGGACAACGTGGATAG------------ t0120527 1
-------------------------------------------------TATGTTGGACAACGTGGATAGC----------- t0003496 23
-------------------------------------------------TATGTTGGACAACGTGGATAGCA---------- t0000456 459
-------------------------------------------------TATGTTGGACAACGTGGATAGCAC--------- t0000506 398
--------------------------------------------------ATGTTGGACAACGTGGATAGCAC--------- t0020251 2
---------------------------------------------------TGTTGGACAACGTGGATAGCA---------- t0056786 1
//
mireap
HH-m0076 chr7:60546373:60546451:+ 79(nt) -41.20(kcal/mol)
TGGGTTAGCCAAAAAGTTCGTTCGGGTTTTTCCGTACCCGCATATGGAAAAGCTTGAACAAACTCTTTGGCCAATCCAA HH-m0076 6
((((((.((((((.((((.(((((((((((((((((......))))))))))))))))).)))).)))))).)))))).
**********AAAAAGTTCGTTCGGGTTTTTC*********************************************** HH-m0076-5p 6
----------AAAAAGTTCGTTCGGGTTTT------------------------------------------------- t0049455 1
----------AAAAAGTTCGTTCGGGTTTTTC----------------------------------------------- t0010895 5
//
mireap
HH-m0077 chr7:3988816:3988891:- 76(nt) -40.90(kcal/mol)
AGTGTGTCCATGCCCACACGCGTACGCCAGCGTGACTTCACCTGCTGGTGTGTGCGTGTGGCTGCTGACATGACCT HH-m0077 11
...(((((...(((((((((((((((((((((((....)))..))))))))))))))))))..)).))))).....
**********TGCCCACACGCGTACGCCAGCG******************************************** HH-m0077-5p 10
*********************************************TGGTGTGTGCGTGTGGCTGCT********** HH-m0077-3p 1
---------ATGCCCACACGCGTACGCCAG---------------------------------------------- t0034073 1
----------TGCCCACACGCGTACGCCAG---------------------------------------------- t0104136 1
----------TGCCCACACGCGTACGCCAGC--------------------------------------------- t0049796 1
----------TGCCCACACGCGTACGCCAGCG-------------------------------------------- t0008516 6
----------TGCCCACACGCGTACGCCAGCGT------------------------------------------- t0045789 1
---------------------------------------------TGGTGTGTGCGTGTGGCTGCT---------- t0073220 1
//
mireap
HH-m0078 chr7:18970183:18970255:- 73(nt) -33.30(kcal/mol)
GCCCTGGGGTTAGGGGGAGCGGTTGGAGGACTGGGGGCTCAGCCTTCCTACCTCTCTCCGTAGGAGCCTGGTG HH-m0078 9
(((...((((((.((((((.(((.(((((.((((....)))).))))).))).)))))).))...))))))).
**********TAGGGGGAGCGGTTGGAGGA******************************************* HH-m0078-5p 9
----------TAGGGGGAGCGGTTGGAGGA------------------------------------------- t0014606 3
----------TAGGGGGAGCGGTTGGAGGAC------------------------------------------ t0025451 2
----------TAGGGGGAGCGGTTGGAGGACT----------------------------------------- t0024799 2
-----------AGGGGGAGCGGTTGGAGGACT----------------------------------------- t0018913 2
//
mireap
HH-m0079 chr7:96924889:96924965:- 77(nt) -25.74(kcal/mol)
TTGGTTGTCCAAAAAAGTTTGTTTGGGTTTTTCAAACCATCTTACAGAAAATCCAAATGAATGCTTTGGCCAACCCA HH-m0079 60
..(((((.(((((...(((..(((((((((((..............)))))))))))..)))..))))).)))))..
**********AAAAAAGTTTGTTTGGGTTTTT********************************************* HH-m0079-5p 60
----------AAAAAAGTTTGTTTGGGTTT----------------------------------------------- t0019729 2
----------AAAAAAGTTTGTTTGGGTTTT---------------------------------------------- t0012873 4
----------AAAAAAGTTTGTTTGGGTTTTT--------------------------------------------- t0001925 54
//
mireap
HH-m0080 chr8:82932335:82932418:+ 84(nt) -45.70(kcal/mol)
GTTGGTGGGGCGCGGGGGAGGGAGGCAGGGGCGGCTCCCGGGATAAACTTGACTCTGTCCCCTTCCCCCGCAGCCGCTGCAGAG HH-m0080 14
....(..(((((((((((((((.(((((((..((.((....))....))...))))))).))))))))))).))).)..)....
**********CGCGGGGGAGGGAGGCAGGGGC**************************************************** HH-m0080-5p 14
----------CGCGGGGGAGGGAGGCAGG------------------------------------------------------- t0027702 2
----------CGCGGGGGAGGGAGGCAGGGGC---------------------------------------------------- t0005473 12
//
mireap
HH-m0081 chr8:22012622:22012701:- 80(nt) -47.90(kcal/mol)
TGGGTTGGCCAAAAAGTTCGTTTGGGTTTTGCTGTCACACTGTATGGAACAACCTGGATGAACTTTTTGGCCAACCCAAT HH-m0081 7
((((((((((((((((((((((..((((...(((((.....).))))...))))..))))))))))))))))))))))..
**********AAAAAGTTCGTTTGGGTTTTGC************************************************ HH-m0081-5p 6
************************************************ACAACCTGGATGAACTTTTTGG********** HH-m0081-3p 1
---------CAAAAAGTTCGTTTGGGTTTTGCT----------------------------------------------- t0092467 1
----------AAAAAGTTCGTTTGGGTTTTGC------------------------------------------------ t0015346 3
----------AAAAAGTTCGTTTGGGTTTTGCT----------------------------------------------- t0022391 2
------------------------------------------------ACAACCTGGATGAACTTTTTGG---------- t0034466 1
//
mireap
HH-m0082 chr8:45353045:45353122:- 78(nt) -38.20(kcal/mol)
TGGATTGGCCAAAAAGTTCGTTTGGGTTTTTTCTGTAAGATGGTATGAAAAACCCGAGTGAACTTTTTGGCTAACCCC HH-m0082 7
.((.((((((((((((((((((((((((((((.((........)).)))))))))))))))))))))))))))).)).
**********AAAAAGTTCGTTTGGGTTTTTT********************************************** HH-m0082-5p 7
----------AAAAAGTTCGTTTGGGTTTTTT---------------------------------------------- t0008022 7
//
mireap
HH-m0083 chr8:71787165:71787245:- 81(nt) -41.20(kcal/mol)
TTGGGTTGGCTGAAAAGTTCGTTTGGGTTTTTCCAGAACATCTTATGGAAAAATCTAAAGGAATTTTTCAGCTGACACAAT HH-m0083 10
(((.((..((((((((((((.((((((((((((((..........)))))))))))))).))))))))))))..)).))).
**********TGAAAAGTTCGTTTGGGTTTTT************************************************* HH-m0083-5p 10
----------TGAAAAGTTCGTTTGGGTTTTT------------------------------------------------- t0008162 7
-----------GAAAAGTTCGTTTGGGTTTTT------------------------------------------------- t0103088 1
-----------GAAAAGTTCGTTTGGGTTTTTC------------------------------------------------ t0027287 2
//
mireap
HH-m0084 chr8:111841823:111841898:- 76(nt) -45.40(kcal/mol)
TGGGTTGGCTAAAAAGTTCGTTTGGGTTTTCTGTAGGATGGTTAGAAAACCCAAAGGAACATTTTGGCTAACCCAA HH-m0084 551
((((((((((((((.((((.(((((((((((((.........))))))))))))).)))).)))))))))))))).
**********AAAAAGTTCGTTTGGGTTTTCT******************************************** HH-m0084-5p 550
************************************************ACCCAAAGGAACATTTTG********** HH-m0084-3p 1
-------GCTAAAAAGTTCGTTTGGGTT------------------------------------------------ t0021005 2
-------GCTAAAAAGTTCGTTTGGGTTT----------------------------------------------- t0004839 14
-------GCTAAAAAGTTCGTTTGGGTTTT---------------------------------------------- t0075019 1
--------CTAAAAAGTTCGTTTGGGTTTT---------------------------------------------- t0040576 1
---------TAAAAAGTTCGTTTGGGTTT----------------------------------------------- t0109723 1
---------TAAAAAGTTCGTTTGGGTTTT---------------------------------------------- t0006647 9
---------TAAAAAGTTCGTTTGGGTTTTC--------------------------------------------- t0001144 118
---------TAAAAAGTTCGTTTGGGTTTTCT-------------------------------------------- t0015038 3
----------AAAAAGTTCGTTTGGGTTTTCT-------------------------------------------- t0000507 398
-----------AAAAGTTCGTTTGGGTTTTCT-------------------------------------------- t0016245 3
------------------------------------------------ACCCAAAGGAACATTTTG---------- t0051655 1
//
mireap
HH-m0085 chr9:75330022:75330108:+ 87(nt) -39.50(kcal/mol)
GTCTGAGGGTTGGCCAAAAAATTCATTCAGGTTTGCCTGTTAAGACATATGGAAAAACCTGAATGAACTTTTTGGCAACCCAATGCA HH-m0085 11
......((((((.(((((((.(((((((((((((..((((........))))..))))))))))))).)))))))))))))......
******************************************************AAACCTGAATGAACTTTTTGGCA********** HH-m0085-3p 11
------------------------------------------------------AAACCTGAATGAACTTTTTGGCA---------- t0007543 7
------------------------------------------------------AAACCTGAATGAACTTTTTGGCAA--------- t0015904 3
-------------------------------------------------------AACCTGAATGAACTTTTTGGCA---------- t0085567 1
//
mireap
HH-m0086 chr9:81192448:81192528:+ 81(nt) -25.12(kcal/mol)
TTGGGTTGGCAAAAAAGTTTGTTTGGGTTTTCTCATAACATCTTACAGAAAAACCTTAATTAAATTTTTGGCCAACTCAGT HH-m0086 6
((((((((((..(((((((((...(((((((.((.............)))))))))....))))))))).)))))))))).
**********AAAAAAGTTTGTTTGGGTTTT************************************************** HH-m0086-5p 6
----------AAAAAAGTTTGTTTGGGTTT--------------------------------------------------- t0019729 2
----------AAAAAAGTTTGTTTGGGTTTT-------------------------------------------------- t0012873 4
//
mireap
HH-m0087 chr9:65601200:65601288:- 89(nt) -37.00(kcal/mol)
ATATTGGTTGGCTAAAAAGTTCGTTTGGGTTTCTCCATTACATCTTATGGAAAATTATTCTGAACAAACTTTTTGGCCAACCTAATATG HH-m0087 17
(((((((((((((((((((((.(((..((.((.(((((........))))).))....))..))).)))))))))))))))).))))).
**********GCTAAAAAGTTCGTTTGGGTTT********************************************************* HH-m0087-5p 17
----------GCTAAAAAGTTCGTTTGGGTT---------------------------------------------------------- t0021005 2
----------GCTAAAAAGTTCGTTTGGGTTT--------------------------------------------------------- t0004839 14
------------TAAAAAGTTCGTTTGGGTTT--------------------------------------------------------- t0109723 1
//
mireap
HH-m0088 chrX:2445301:2445380:+ 80(nt) -35.70(kcal/mol)
TAACCTCCCAAATATATATATATATGTACGTATGTGTATATGAATGTATACGTAGATATATATGTATTTTTGGTGGGTTT HH-m0088 84
.((((..(((((.((((((((((((.((((((((..(......)..)))))))).)))))))))))).)))))..)))).
************************************************TACGTAGATATATATGTATTTT********** HH-m0088-3p 84
-----------------------------------------------ATACGTAGATATATATGTATTT----------- t0045190 1
------------------------------------------------TACGTAGATATATATGTATT------------ t0062295 1
------------------------------------------------TACGTAGATATATATGTATTT----------- t0010277 5
------------------------------------------------TACGTAGATATATATGTATTTT---------- t0001530 76
-------------------------------------------------ACGTAGATATATATGTATTTT---------- t0086291 1
mireap
HH-m0089 chrX:3998278:3998359:- 82(nt) -24.72(kcal/mol)
AGTCATTTTGAGAGGTAAAAAATTGATTTGACTAGTTCTTTAACACATCTAGCAAATCATTTTTTACTCTCCAAAAAGAACT HH-m0089 290
..((.(((((.((((((((((((.((((((.((((.............))))))))))))))))))).)))))))).))...
**********AGAGGTAAAAAATTGATTTGACT************************************************* HH-m0089-5p 275
**************************************************AGCAAATCATTTTTTACTCTCC********** HH-m0089-3p 15
----------AGAGGTAAAAAATTGATTT----------------------------------------------------- t0096856 1
----------AGAGGTAAAAAATTGATTTG---------------------------------------------------- t0105369 1
----------AGAGGTAAAAAATTGATTTGA--------------------------------------------------- t0004695 15
----------AGAGGTAAAAAATTGATTTGAC-------------------------------------------------- t0003266 25
----------AGAGGTAAAAAATTGATTTGACT------------------------------------------------- t0000738 227
----------AGAGGTAAAAAATTGATTTGACTA------------------------------------------------ t0016270 3
----------AGAGGTAAAAAATTGATTTGACTAG----------------------------------------------- t0025042 2
-----------GAGGTAAAAAATTGATTTGAC-------------------------------------------------- t0046665 1
--------------------------------------------------AGCAAATCATTTTTTACTCTCC---------- t0010839 5
---------------------------------------------------GCAAATCATTTTTTACTC------------- t0049117 1
---------------------------------------------------GCAAATCATTTTTTACTCTC----------- t0054703 1
---------------------------------------------------GCAAATCATTTTTTACTCTCCAA-------- t0031243 1
----------------------------------------------------CAAATCATTTTTTACTCT------------ t0074026 1
----------------------------------------------------CAAATCATTTTTTACTCTCC---------- t0116394 1
----------------------------------------------------CAAATCATTTTTTACTCTCCA--------- t0022835 2
----------------------------------------------------CAAATCATTTTTTACTCTCCAA-------- t0027542 2
----------------------------------------------------CAAATCATTTTTTACTCTCCAAA------- t0053028 1
//
mireap
HH-m0090 chrX:8102467:8102552:- 86(nt) -18.80(kcal/mol)
AATATTGGGTTGGCCAAAAATGTCTTTCAAGTTCTTCCATAAGCGGGCCCAGAAAACCTGAATGAACTTTTTGGCAACATAACTAT HH-m0090 11
........((((.(((((((..((.((((..(((((((......)))...))))....)))).))..)))))))))))........
*****************************************************AAACCTGAATGAACTTTTTGGCA********** HH-m0090-3p 11
-----------------------------------------------------AAACCTGAATGAACTTTTTGGCA---------- t0007543 7
-----------------------------------------------------AAACCTGAATGAACTTTTTGGCAA--------- t0015904 3
------------------------------------------------------AACCTGAATGAACTTTTTGGCA---------- t0085567 1
//
mireap
HH-m0091 chrX:18185079:18185177:- 99(nt) -50.20(kcal/mol)
AGCCGTGCCCTAGCAGCGGGAACAGTACTGCAGTGGGCAATTGGTGATCTGGAGTATTGTTTCTGCTGCCCGGGCAAGACTGGGACTCCCGCACGGGCC HH-m0091 201
.(((.(((((..(((((((((((((((((.(((...((.....))...))).)))))))))))))))))..))))).....(((...))).....))).
**********TAGCAGCGGGAACAGTACTGCAG****************************************************************** HH-m0091-5p 201
----------TAGCAGCGGGAACAGTAC----------------------------------------------------------------------- t0010876 5
----------TAGCAGCGGGAACAGTACT---------------------------------------------------------------------- t0003203 26
----------TAGCAGCGGGAACAGTACTG--------------------------------------------------------------------- t0006766 9
----------TAGCAGCGGGAACAGTACTGC-------------------------------------------------------------------- t0051877 1
----------TAGCAGCGGGAACAGTACTGCA------------------------------------------------------------------- t0008018 7
----------TAGCAGCGGGAACAGTACTGCAG------------------------------------------------------------------ t0001019 143
----------TAGCAGCGGGAACAGTACTGCAGT----------------------------------------------------------------- t0006243 10
//
mireap
HH-m0092 chrX:22582987:22583064:- 78(nt) -32.20(kcal/mol)
GGGTTGGCCAAAGAAGTTCGTTTGGGTTTTTCCATATGATGTTTCAGAAAAATCGTAGGGAACCTTTTGGCCAACCTG HH-m0092 20
(((((((((((((..((((.((..((((((((....(((....)))))))))))..)).)))).))))))))))))).
**********AAGAAGTTCGTTTGGGTTTTTC********************************************** HH-m0092-5p 20
----------AAGAAGTTCGTTTGGGTTTT------------------------------------------------ t0074040 1
----------AAGAAGTTCGTTTGGGTTTTT----------------------------------------------- t0007616 7
----------AAGAAGTTCGTTTGGGTTTTTC---------------------------------------------- t0005829 11
----------AAGAAGTTCGTTTGGGTTTTTCC--------------------------------------------- t0055949 1
B. Novel miRNAs of pMEC-LL predicted with mireap based on the solexa sequencing reads
mireap
LL-m0001 chr10:42712635:42712718:+ 84(nt) -39.86(kcal/mol)
CCGCCGGTTCTCAGGGTCCGTGAGCTCCTCGGCGTACTCGGAGAACATTCGCCGGAACTCCGGGTCCTGGAAGGCGGAGGTGAG LL-m0001 72
(((((...((.((((..(((.(((.(((..((((...............))))))).))))))..)))))).))))).......
**********TCAGGGTCCGTGAGCTCCTCGGCG************************************************** LL-m0001-5p 71
***************************************************CCGGAACTCCGGGTCCTGGAAGG********** LL-m0001-3p 1
--------TCTCAGGGTCCGTGAGCTCCTCGG---------------------------------------------------- t0124544 1
--------TCTCAGGGTCCGTGAGCTCCTCGGC--------------------------------------------------- t0023580 2
--------TCTCAGGGTCCGTGAGCTCCTCGGCG-------------------------------------------------- t0007626 10
----------TCAGGGTCCGTGAGCTCCTCGG---------------------------------------------------- t0014673 4
----------TCAGGGTCCGTGAGCTCCTCGGC--------------------------------------------------- t0015435 4
----------TCAGGGTCCGTGAGCTCCTCGGCG-------------------------------------------------- t0002952 38
----------TCAGGGTCCGTGAGCTCCTCGGCGT------------------------------------------------- t0007137 11
----------TCAGGGTCCGTGAGCTCCTCGGCGTA------------------------------------------------ t0054469 1
---------------------------------------------------CCGGAACTCCGGGTCCTGGAAGG---------- t0136257 1
//
mireap
LL-m0002 chr10:87021179:87021259:+ 81(nt) -46.10(kcal/mol)
CCCCATAGAGTGGACAGGCCAAGCCGCTGTGCAGGCAGCTCCATCCCAGCCGGCTCTTGGGCTGTCCGCCTTGTGGGGGCC LL-m0002 9
((((((((.((((((((.(((((..((((.((.((.(......).)).)))))).))))).)))))))).))))))))...
**********TGGACAGGCCAAGCCGCTGTGCAG*********************************************** LL-m0002-5p 7
***********************************************AGCCGGCTCTTGGGCTGTCCGCCT********** LL-m0002-3p 2
----------TGGACAGGCCAAGCCGCTG---------------------------------------------------- t0095841 1
----------TGGACAGGCCAAGCCGCTGTG-------------------------------------------------- t0031166 2
----------TGGACAGGCCAAGCCGCTGTGCA------------------------------------------------ t0140485 1
----------TGGACAGGCCAAGCCGCTGTGCAG----------------------------------------------- t0016724 3
-----------------------------------------------AGCCGGCTCTTGGGCTGTCC-------------- t0099816 1
-----------------------------------------------AGCCGGCTCTTGGGCTGTCCGCCT---------- t0096339 1
//
mireap
LL-m0003 chr10:9079851:9079932:- 82(nt) -47.80(kcal/mol)
ATTGGGTTGGCCAGAAAGTTCATTTGGGTTTTTCATTACCATGGCATGGGAGAACCGGAACGAACTTTTTGGCCAACCCAAC LL-m0003 10
.((((((((((((((((((((.(((.((((((((....(....)....)))))))).))).)))))))))))))))))))).
**************************************************AGAACCGGAACGAACTTTTTGG********** LL-m0003-3p 10
--------------------------------------------------AGAACCGGAACGAACTTTTTG----------- t0087203 1
--------------------------------------------------AGAACCGGAACGAACTTTTTGG---------- t0008278 9
//
mireap
LL-m0004 chr10:9091982:9092060:- 79(nt) -34.40(kcal/mol)
TAGGCTTGGCAAAAAAGTTTGTTTGGGTTTTTCTATAACATCTTGCAGGAAAACCTGAACAAACTTTTGGCTAACCCAG LL-m0004 56
..((.(((((..(((((((((((..(((((((((.(((....))).)))))))))..))))))))))).))))).))..
**********AAAAAAGTTTGTTTGGGTTTTT*********************************************** LL-m0004-5p 56
----------AAAAAAGTTTGTTTGGGTTT------------------------------------------------- t0009778 7
----------AAAAAAGTTTGTTTGGGTTTT------------------------------------------------ t0010112 7
----------AAAAAAGTTTGTTTGGGTTTTT----------------------------------------------- t0002765 42
//
mireap
LL-m0005 chr10:9506072:9506147:- 76(nt) -34.70(kcal/mol)
ACCATTGGCCAAAAAGTTCGTTTGGGTTTTCATACCATCGAATGGGAAAACATGAATGAGCTTTTTGGCCAACCCA LL-m0005 7
....(((((((((((((((((((..((((((...((((...))))))))))..)))))))))))))))))))....
**********AAAAAGTTCGTTTGGGTTTTCA******************************************** LL-m0005-5p 7
----------AAAAAGTTCGTTTGGGTTTTCA-------------------------------------------- t0009215 7
//
mireap
LL-m0006 chr11:60611018:60611095:+ 78(nt) -37.00(kcal/mol)
TGGGTTGACCAAAAAGTTCGTTCGGGTTTTCTGAGCCATGTTACAGAAAAACTTGAGTGAACTTTTTGCTCAATCCAA LL-m0006 8
((((((((.(((((((((((((((((((((((((((...))).))).))))))))))))))))))))).)))))))).
**********AAAAAGTTCGTTCGGGTTTT************************************************ LL-m0006-5p 8
----------AAAAAGTTCGTTCGGGTT-------------------------------------------------- t0033321 2
----------AAAAAGTTCGTTCGGGTTT------------------------------------------------- t0033773 2
----------AAAAAGTTCGTTCGGGTTTT------------------------------------------------ t0017181 3
----------AAAAAGTTCGTTCGGGTTTTC----------------------------------------------- t0078360 1
//
mireap
LL-m0007 chr11:98997155:98997238:+ 84(nt) -33.90(kcal/mol)
GCTCAGCCACAGATGTCCAGCCACAATTCTCGGTTGGCCGCAGACTCGTACAAGAATTGCGTTTGGACAATCAGTGGCGAAGCT LL-m0007 15
(((..(((((.(((((((((.(.((((((((((....)))............))))))).).)))))).))).)))))..))).
**********AGATGTCCAGCCACAATTCTCG**************************************************** LL-m0007-5p 1
****************************************************AGAATTGCGTTTGGACAATCAG********** LL-m0007-3p 14
----------AGATGTCCAGCCACAATTCTCG---------------------------------------------------- t0058615 1
---------------------------------------------------AAGAATTGCGTTTGGACAATCAG---------- t0029544 2
---------------------------------------------------AAGAATTGCGTTTGGACAATCAGT--------- t0066145 1
----------------------------------------------------AGAATTGCGTTTGGACAATCAG---------- t0007326 10
----------------------------------------------------AGAATTGCGTTTGGACAATCAGT--------- t0039448 1
//
mireap
LL-m0008 chr11:6110900:6110980:- 81(nt) -45.00(kcal/mol)
TGGGTTGGCCAAAAGGTTCGTTTGGGTTTTCCCATAACATCTTATGGAAAGAACCCCAATGGAACTTTTTGGCTGACCCAG LL-m0008 5
(((((..(((((((((((((((.(((((((.((((((....))))))..))))))).))).))))))))))))..))))).
**********AAAAGGTTCGTTTGGGTTTTC************************************************** LL-m0008-5p 5
----------AAAAGGTTCGTTTGGGTTTTC-------------------------------------------------- t0012320 5
//
mireap
LL-m0009 chr11:21374968:21375044:- 77(nt) -36.20(kcal/mol)
TTGAGTTGGCAAAAAAGTTTGTTTGGGTTTTTCTGTAATATCTTAAAAACCCAGATGAACTTTTTGGCCAACCCAGT LL-m0009 56
(((.((((((.((((((((..(((((((((((..(......)..)))))))))))..)))))))).)))))).))).
**********AAAAAAGTTTGTTTGGGTTTTT********************************************* LL-m0009-5p 56
----------AAAAAAGTTTGTTTGGGTTT----------------------------------------------- t0009778 7
----------AAAAAAGTTTGTTTGGGTTTT---------------------------------------------- t0010112 7
----------AAAAAAGTTTGTTTGGGTTTTT--------------------------------------------- t0002765 42
//
mireap
LL-m0010 chr11:37649715:37649805:- 91(nt) -36.30(kcal/mol)
AACTGGGCGGAGCGTCGGCTGGCCTCTCTCCTTCTCTCATCTGGGCGGCGGCGGCGGCAACTGGGGACGGGGCGGGTGGCGCATCACGGGC LL-m0010 10
..(((....((((((((.((.((((((((((....(......).((.((....)).))....))))).))))).)))))))).)).)))..
*************************************************************TGGGGACGGGGCGGGTGGCG********** LL-m0010-3p 10
------------------------------------------------------------CTGGGGACGGGGCGGGTG------------- t0027601 2
-------------------------------------------------------------TGGGGACGGGGCGGGTGG------------ t0134121 1
-------------------------------------------------------------TGGGGACGGGGCGGGTGGC----------- t0065494 1
-------------------------------------------------------------TGGGGACGGGGCGGGTGGCG---------- t0018198 3
--------------------------------------------------------------GGGGACGGGGCGGGTGGC----------- t0090536 1
--------------------------------------------------------------GGGGACGGGGCGGGTGGCG---------- t0054199 1
---------------------------------------------------------------GGGACGGGGCGGGTGGCGC--------- t0138436 1
//
mireap
LL-m0011 chr11:72573699:72573782:- 84(nt) -30.00(kcal/mol)
CGATGCCCGCATCCTCCACTCGGTTTTTGCCCCATGCGTTGGAAGACTTCCCCAACCGCGAGTGGCTGAACCTTGTGGGTGTTT LL-m0011 5
.((((....)))).(((((..(((((..(((.(.((((((((.........)))).)))).).))).)))))..))))).....
*****************************************************AACCGCGAGTGGCTGAACCTT********** LL-m0011-3p 5
-----------------------------------------------------AACCGCGAGTGGCTGAACCTT---------- t0014344 4
-----------------------------------------------------AACCGCGAGTGGCTGAACCTTGT-------- t0133650 1
//
mireap
LL-m0012 chr11:89357282:89357369:- 88(nt) -30.30(kcal/mol)
GGTTTCTGGCAAAAAAGTTTGTTTGGGTTTTCCATGTTAACCAAAAACCCAAATGAACTTTTCAGCCAACTCAATAATTTGGGGACTT LL-m0012 14
......((((..(((((((..((((((((((............))))))))))..)))))))..)))).(((((....))))).....
**********AAAAAAGTTTGTTTGGGTTTT********************************************************* LL-m0012-5p 14
----------AAAAAAGTTTGTTTGGGTTT---------------------------------------------------------- t0009778 7
----------AAAAAAGTTTGTTTGGGTTTT--------------------------------------------------------- t0010112 7
//
mireap
LL-m0013 chr11:106939000:106939096:- 97(nt) -47.80(kcal/mol)
CTGCCGAGGTTCAAATGCGTCAGGACCCTTGGTGCCGCACGCCCAGGATCCAGGCGCATCTGTGCCTCCAGTCCCACTCGGGAAGGAGACTCGGCTC LL-m0013 19
..((((((...((.(((((((.(((.(((.((((.....)))).))).))).))))))).))...((((..((((....)))).)))).))))))..
**********TCAAATGCGTCAGGACCCTT******************************************************************* LL-m0013-5p 19
---------TTCAAATGCGTCAGGACCCT-------------------------------------------------------------------- t0039656 1
---------TTCAAATGCGTCAGGACCCTT------------------------------------------------------------------- t0027533 2
---------TTCAAATGCGTCAGGACCCTTG------------------------------------------------------------------ t0012736 5
----------TCAAATGCGTCAGGACCCTT------------------------------------------------------------------- t0008576 8
----------TCAAATGCGTCAGGACCCTTG------------------------------------------------------------------ t0031926 2
----------TCAAATGCGTCAGGACCCTTGG----------------------------------------------------------------- t0057181 1
//
mireap
LL-m0014 chr12:28783624:28783705:+ 82(nt) -43.00(kcal/mol)
CCACACTCTCCGCTGGGCAGGCCGTTGACCATGGGAGTAGGCTTGGGATACTCACGGTCTCGGCGTCCACGAAGAGTGTGGG LL-m0014 13
(((((((((.((.(((((..((((..((((....(((((..(....).)))))..)))).))))))))))).))))))))).
**********CGCTGGGCAGGCCGTTGACCATG************************************************* LL-m0014-5p 1
***************************************************TCACGGTCTCGGCGTCCACGA********** LL-m0014-3p 12
----------CGCTGGGCAGGCCGTTGACCATG------------------------------------------------- t0066288 1
---------------------------------------------------TCACGGTCTCGGCGTCCAC------------ t0024774 2
---------------------------------------------------TCACGGTCTCGGCGTCCACG----------- t0017945 3
---------------------------------------------------TCACGGTCTCGGCGTCCACGA---------- t0009715 7
//
mireap
LL-m0015 chr12:33171417:33171491:+ 75(nt) -27.40(kcal/mol)
GGGTAGGCCAAAAAGTTCGTTCGGGTTTTCCTGTAGCTGTTCCAAAAAACCCAAATGAACCTGTTAGCCAACCCA LL-m0015 13
((((.(((.((...(((((((.(((((((..((.........)).))))))).)))))))...)).))).)))).
**********AAAAGTTCGTTCGGGTTTTCC******************************************** LL-m0015-5p 13
---------AAAAAGTTCGTTCGGGTT------------------------------------------------ t0033321 2
---------AAAAAGTTCGTTCGGGTTT----------------------------------------------- t0033773 2
---------AAAAAGTTCGTTCGGGTTTT---------------------------------------------- t0017181 3
---------AAAAAGTTCGTTCGGGTTTTC--------------------------------------------- t0078360 1
----------AAAAGTTCGTTCGGGTTTTCC-------------------------------------------- t0012703 5
//
mireap
LL-m0016 chr12:51028396:51028474:+ 79(nt) -31.00(kcal/mol)
GTATATATACATAATGCACATGTATGAACATATGTACTATGTAAATTATGTCATATATAGGCATTTATGTATATATACA LL-m0016 38
(((((((((((((((((..((((((((.((((..(((...)))...))))))))))))..))).)))))))))))))).
**********ATAATGCACATGTATGAACATA*********************************************** LL-m0016-5p 38
----------ATAATGCACATGTATGAACAT------------------------------------------------ t0011651 5
----------ATAATGCACATGTATGAACATA----------------------------------------------- t0003287 33
//
mireap
LL-m0017 chr12:51127946:51128022:+ 77(nt) -35.30(kcal/mol)
GGGTTGGCCAGAAAGTTTGTTCTGGTCTTTCTATAAGATCGTTTGGAAAAACCTGAATGAACTTCTTGGCCAACACA LL-m0017 28
..((((((((..(((((..(((.(((.((((((..........)))))).))).)))..)))))..))))))))...
**********GAAAGTTTGTTCTGGTCTTT*********************************************** LL-m0017-5p 23
**********************************************AAAAACCTGAATGAACTTCTT********** LL-m0017-3p 5
----------GAAAGTTTGTTCTGGTCT------------------------------------------------- t0010712 6
----------GAAAGTTTGTTCTGGTCTT------------------------------------------------ t0010146 7
----------GAAAGTTTGTTCTGGTCTTT----------------------------------------------- t0007322 10
----------------------------------------------AAAAACCTGAATGAACTTCTT---------- t0021127 3
----------------------------------------------AAAAACCTGAATGAACTTCTTG--------- t0030145 2
//
mireap
LL-m0018 chr12:13918058:13918131:- 74(nt) -39.40(kcal/mol)
AGGTTGGCCAAAACGTTCGTTTGGGTTTTTTGTACCGTCTCAGGAAATACCCAGACGAACCTTTTGGCCACCCC LL-m0018 11
.((.(((((((((.((((((((((((((((((........))))))..)))))))))))).))))))))).)).
**********AAACGTTCGTTTGGGTTTTTT******************************************* LL-m0018-5p 11
---------AAAACGTTCGTTTGGGTTTTT-------------------------------------------- t0016955 3
---------AAAACGTTCGTTTGGGTTTTTT------------------------------------------- t0029396 2
----------AAACGTTCGTTTGGGTTTTTT------------------------------------------- t0016353 4
----------AAACGTTCGTTTGGGTTTTTTGT----------------------------------------- t0029968 2
//
mireap
LL-m0019 chr12:31433165:31433242:- 78(nt) -32.80(kcal/mol)
TGGGTTGACCAAGAAGTTCGTTTGGGTTTTTCCATAAGCTGTCATGGAAAAAATCCAAACAAACTTTCTGGAGCCTAA LL-m0019 16
((((((..(((..(((((.((((((((((((((((........)))).)))))))))))).)))))..))))))))).
**********AAGAAGTTCGTTTGGGTTTTTC********************************************** LL-m0019-5p 16
----------AAGAAGTTCGTTTGGGTTTTT----------------------------------------------- t0013700 4
----------AAGAAGTTCGTTTGGGTTTTTC---------------------------------------------- t0006566 12
//
mireap
LL-m0020 chr13:19122359:19122436:+ 78(nt) -26.70(kcal/mol)
TGAGTTGTCCAAGAAGTTCGTTTGGGTTTTTCCTTTAAGTGGTATGGAAAACCTGAACAAACTTTTTGACCAAACCAG LL-m0020 16
((..(((..(((((((((.(((..((((((.((............))))))))..))).)))))))))..)))..)).
**********AAGAAGTTCGTTTGGGTTTTTC********************************************** LL-m0020-5p 16
----------AAGAAGTTCGTTTGGGTTTTT----------------------------------------------- t0013700 4
----------AAGAAGTTCGTTTGGGTTTTTC---------------------------------------------- t0006566 12
//
mireap
LL-m0021 chr13:58091675:58091761:+ 87(nt) -42.40(kcal/mol)
CTGAGCCTGCTGCCAAGCCCACGTTCAAAGGCTGTTTCTTCAAAGTTAATGGTGCCGCCTTTGAGCTGGGAAGGGAAGCGGGCAGTT LL-m0021 40
....(((((((.((...((((.((((((((((.((.((............)).)).))))))))))))))...)).)))))))....
**********TGCCAAGCCCACGTTCAAAGG******************************************************** LL-m0021-5p 39
----------TGCCAAGCCCACGTTCAAAG--------------------------------------------------------- t0105134 1
----------TGCCAAGCCCACGTTCAAAGG-------------------------------------------------------- t0003731 28
----------TGCCAAGCCCACGTTCAAAGGC------------------------------------------------------- t0017131 3
----------TGCCAAGCCCACGTTCAAAGGCT------------------------------------------------------ t0012647 5
-----------GCCAAGCCCACGTTCAAAGGCT------------------------------------------------------ t0109977 1
-------------CAAGCCCACGTTCAAAGG-------------------------------------------------------- t0137200 1
----------------------------------------------------TGCCGCCTTTGAGCTGGGAAG-------------- t0109679 1
//
mireap
LL-m0022 chr13:68230670:68230746:+ 77(nt) -39.10(kcal/mol)
CAGGTGGGTTCTTTACCACTGAGCACCACCTGGGAAGTTCAGTCGCCAAGAGGTGCTCAGGAGTGAAGAGTCTGTCT LL-m0022 20
.(((..(..(((((((..(((((((((.(.(((((.......)).))).).)))))))))..)))))))..)..)))
***********************************************AAGAGGTGCTCAGGAGTGAA********** LL-m0022-3p 20
-----------------------------------------------AAGAGGTGCTCAGGAGTGAA---------- t0010751 6
-----------------------------------------------AAGAGGTGCTCAGGAGTGAAG--------- t0011697 5
-----------------------------------------------AAGAGGTGCTCAGGAGTGAAGA-------- t0099581 1
-----------------------------------------------AAGAGGTGCTCAGGAGTGAAGAG------- t0022053 3
-----------------------------------------------AAGAGGTGCTCAGGAGTGAAGAGT------ t0026160 2
------------------------------------------------AGAGGTGCTCAGGAGTGAAGAG------- t0065530 1
------------------------------------------------AGAGGTGCTCAGGAGTGAAGAGT------ t0033668 2
//
mireap
LL-m0023 chr13:13129028:13129103:- 76(nt) -27.70(kcal/mol)
CATGCACACACACACTCAGATAAAGTAGGCACTTTTTGGTTCTTGAAATGCTACCTAGTCTGAGTGAGTGAGTGTG LL-m0023 51
...((((.(((.(((((((((...((((.((.((((........))))))))))...))))))))).))).)))).
**********CACACTCAGATAAAGTAGGCACT******************************************* LL-m0023-5p 50
***********************************************ATGCTACCTAGTCTGAGTG********** LL-m0023-3p 1
----------CACACTCAGATAAAGTAGGCA--------------------------------------------- t0125980 1
----------CACACTCAGATAAAGTAGGCAC-------------------------------------------- t0009456 7
----------CACACTCAGATAAAGTAGGCACT------------------------------------------- t0004416 22
-----------ACACTCAGATAAAGTAGGCAC-------------------------------------------- t0023993 2
-----------ACACTCAGATAAAGTAGGCACT------------------------------------------- t0007888 9
-----------ACACTCAGATAAAGTAGGCACTT------------------------------------------ t0011731 5
-----------ACACTCAGATAAAGTAGGCACTTT----------------------------------------- t0036352 2
-----------ACACTCAGATAAAGTAGGCACTTTT---------------------------------------- t0060327 1
-----------ACACTCAGATAAAGTAGGCACTTTTT--------------------------------------- t0103139 1
-----------------------------------------------ATGCTACCTAGTCTGAGTG---------- t0042342 1
//
mireap
LL-m0024 chr13:29824984:29825071:- 88(nt) -29.00(kcal/mol)
TGGGTTAGCCAAAAAGTTCGTTTGGGTTTTCTGTACAATCTGATGGAAGAACCCAAACAAATATTTTGGCCAAATCAATATTGGCCAA LL-m0024 197
..((((((((((((.(((.(((((((((((((((........)))).))))))))))).))).)))))))...........)))))..
**********AAAAAGTTCGTTTGGGTTTTCT******************************************************** LL-m0024-5p 197
----------AAAAAGTTCGTTTGGGTTTTCT-------------------------------------------------------- t0000999 191
-----------AAAAGTTCGTTTGGGTTTTCT-------------------------------------------------------- t0010686 6
//
mireap
LL-m0025 chr13:73061013:73061092:- 80(nt) -40.70(kcal/mol)
TGGGTTAGCCAAAAAGTTCGTTCGGGTTTTTCTGTAAGATGGTACAGAAAAATTGGAATGAACATTTTGGCCAACGCCAG LL-m0025 19
((((((.(((((((.((((((((.((((((((((((......)))))))))))).)))))))).))))))).))).))).
**********AAAAAGTTCGTTCGGGTTTTTC************************************************ LL-m0025-5p 19
----------AAAAAGTTCGTTCGGGTT---------------------------------------------------- t0033321 2
----------AAAAAGTTCGTTCGGGTTT--------------------------------------------------- t0033773 2
----------AAAAAGTTCGTTCGGGTTTT-------------------------------------------------- t0017181 3
----------AAAAAGTTCGTTCGGGTTTTT------------------------------------------------- t0011296 6
----------AAAAAGTTCGTTCGGGTTTTTC------------------------------------------------ t0011597 6
//
mireap
LL-m0026 chr14:1843064:1843160:+ 97(nt) -48.20(kcal/mol)
CTGGCATCAGGTGGGCACGCAGTGGGGCAGCTCCGCAGCTGGGCAGGGTGGGCTGGCCTGGAGGGCCAGGTACTGAGGGCCTGTCTGCGTGTCCAGG LL-m0026 9
(((((((((((..(((...(((((.(((..(((((..((..(.(......).)..)).))))).)))...)))))...)))..)))).))).)))).
**********GTGGGCACGCAGTGGGGCAGCT***************************************************************** LL-m0026-5p 8
----------GTGGGCACGCAGTGGGGCAG------------------------------------------------------------------- t0024291 2
----------GTGGGCACGCAGTGGGGCAGC------------------------------------------------------------------ t0117400 1
----------GTGGGCACGCAGTGGGGCAGCT----------------------------------------------------------------- t0016420 4
----------GTGGGCACGCAGTGGGGCAGCTC---------------------------------------------------------------- t0045289 1
---------------------------------------------------------------------------AGGGCCTGTCTGCGTGTCCAG- t0118541 1
//
mireap
LL-m0027 chr14:62368968:62369045:+ 78(nt) -48.30(kcal/mol)
TGGATTGGCCAAAAGGTTCATTCGGGTTTTTCCATAAGCTGTTAGGAAAAACCTGAATGAATCTTTTGGCTAACCCAA LL-m0027 8
(((.(((((((((((((((((((((((((((((.(((....)))))))))))))))))))))))))))))))).))).
**********AAAAGGTTCATTCGGGTTTTT*********************************************** LL-m0027-5p 8
----------AAAAGGTTCATTCGGGTTT------------------------------------------------- t0070740 1
----------AAAAGGTTCATTCGGGTTTTT----------------------------------------------- t0012764 5
----------AAAAGGTTCATTCGGGTTTTTC---------------------------------------------- t0030006 2
//
mireap
LL-m0028 chr15:42911496:42911583:+ 88(nt) -51.37(kcal/mol)
CTGAGGGTCTCAGCATTTATTTCGCAGTTTCTCCTCTCCGTGAGCGTCTGCCAGGCTCACGGAGAGGAGAAACTGCACCTGGCCCCAA LL-m0028 18
.((.(((((..............((((((((((((((((((((((.(.....).))))))))))))))))))))))....))))))).
********************************************************TCACGGAGAGGAGAAACTGCAC********** LL-m0028-3p 18
--------------------------------------------------------TCACGGAGAGGAGAAACTGCA----------- t0011343 6
--------------------------------------------------------TCACGGAGAGGAGAAACTGCAC---------- t0007439 10
--------------------------------------------------------TCACGGAGAGGAGAAACTGCACC--------- t0108372 1
----------------------------------------------------------ACGGAGAGGAGAAACTGCACCTGGC----- t0116110 1
//
mireap
LL-m0029 chr15:29735546:29735621:- 76(nt) -38.10(kcal/mol)
CAGTTGTCCAAAAGGTTCGTTCGGGTTTTCCTGTATGATGTTATGGGAAAACCCAAACAAATCTTTTGGCCAACCC LL-m0029 86
..((((.((((((((((.(((.(((((((((((((......))))))))))))).))).)))))))))).))))..
**********AAAGGTTCGTTCGGGTTTTCCT******************************************** LL-m0029-5p 86
---------AAAAGGTTCGTTCGGGTTTT----------------------------------------------- t0013905 4
---------AAAAGGTTCGTTCGGGTTTTC---------------------------------------------- t0005257 17
---------AAAAGGTTCGTTCGGGTTTTCC--------------------------------------------- t0008202 9
----------AAAGGTTCGTTCGGGTTT------------------------------------------------ t0080667 1
----------AAAGGTTCGTTCGGGTTTT----------------------------------------------- t0013978 4
----------AAAGGTTCGTTCGGGTTTTC---------------------------------------------- t0015336 4
----------AAAGGTTCGTTCGGGTTTTCC--------------------------------------------- t0006243 13
----------AAAGGTTCGTTCGGGTTTTCCT-------------------------------------------- t0003314 32
------------AGGTTCGTTCGGGTTTTCC--------------------------------------------- t0087418 1
------------AGGTTCGTTCGGGTTTTCCT-------------------------------------------- t0105422 1
//
mireap
LL-m0030 chr15:54235817:54235891:- 75(nt) -18.32(kcal/mol)
GGTTGGCAAAAAAAAAGTTTGTTTGGGTTTTTCCATAACATCTTGCAGAAAAAATCCAAACCTTTTCGCCCACCC LL-m0030 56
(((.(((.....(((((...((((((((((((.(.............).))))))))))))))))).))).))).
**********AAAAAAGTTTGTTTGGGTTTTT******************************************* LL-m0030-5p 56
----------AAAAAAGTTTGTTTGGGTTT--------------------------------------------- t0009778 7
----------AAAAAAGTTTGTTTGGGTTTT-------------------------------------------- t0010112 7
----------AAAAAAGTTTGTTTGGGTTTTT------------------------------------------- t0002765 42
//
mireap
LL-m0031 chr16:24306030:24306114:+ 85(nt) -33.80(kcal/mol)
TTGGCAGCCATCAAAAGTAACAGCATCTCCACTGGAAATTGACGCACAGTCCACATGGAGTTGCTGTTACAATCGATGACGCCGT LL-m0031 6
..(((.(.((((....(((((((((.(((((.((((...((.....)).))))..))))).)))))))))....)))).))))..
****************************************************ACATGGAGTTGCTGTTACAATCG********** LL-m0031-3p 6
---------------------------------------------------CACATGGAGTTGCTGTTACAAT------------ t0108646 1
----------------------------------------------------ACATGGAGTTGCTGTTACAATC----------- t0070555 1
----------------------------------------------------ACATGGAGTTGCTGTTACAATCG---------- t0015213 4
//
mireap
LL-m0032 chr16:20617278:20617356:- 79(nt) -45.90(kcal/mol)
TTGGGTTGGCCAAAAAGTTCATTAGGGTTTTTCTGTGAGATGGGATGGAAAAAACCGAGTGGACTTTTTGGCCAGCCCA LL-m0032 542
.((((((((((((((((((((((.((.(((((((((........))))))))).)).))))))))))))))))))))))
************************************************AAAAAACCGAGTGGACTTTTT********** LL-m0032-3p 542
------------------------------------------------AAAAAACCGAGTGGACTT------------- t0004658 20
------------------------------------------------AAAAAACCGAGTGGACTTT------------ t0005258 17
------------------------------------------------AAAAAACCGAGTGGACTTTT----------- t0002206 59
------------------------------------------------AAAAAACCGAGTGGACTTTTT---------- t0000584 402
------------------------------------------------AAAAAACCGAGTGGACTTTTTG--------- t0004678 20
-------------------------------------------------AAAAACCGAGTGGACTTTT----------- t0020372 3
-------------------------------------------------AAAAACCGAGTGGACTTTTT---------- t0004525 21
//
mireap
LL-m0033 chr16:24379869:24379946:- 78(nt) -27.10(kcal/mol)
AACATTGAAACAGGCTAGGAGAAATGATTGGATAGAAAATTTTATTCTATTCATTTATCTCCCAGCCTACAAAATGGA LL-m0033 211
..((((.....(((((.(((((..(((.(((((((((.......))))))))).)))))))).)))))....))))..
**********CAGGCTAGGAGAAATGATTGG*********************************************** LL-m0033-5p 211
---------ACAGGCTAGGAGAAATGAT-------------------------------------------------- t0116946 1
---------ACAGGCTAGGAGAAATGATT------------------------------------------------- t0016534 4
---------ACAGGCTAGGAGAAATGATTG------------------------------------------------ t0010997 6
----------CAGGCTAGGAGAAATGAT-------------------------------------------------- t0007722 10
----------CAGGCTAGGAGAAATGATT------------------------------------------------- t0002630 45
----------CAGGCTAGGAGAAATGATTG------------------------------------------------ t0002076 65
----------CAGGCTAGGAGAAATGATTGG----------------------------------------------- t0001836 77
-----------AGGCTAGGAGAAATGATTG------------------------------------------------ t0119784 1
-----------AGGCTAGGAGAAATGATTGGA---------------------------------------------- t0025520 2
//
mireap
LL-m0034 chr16:39623140:39623219:- 80(nt) -40.50(kcal/mol)
AGCAGATGCTCTCGCTTCGCCTTCTCCGCGGGTGCCCCGCGAGCGGGCCCTCCCCGCGGTGGGGAGGGCTGTGCCACTGC LL-m0034 121
.((((.((....(((...((((((((((((((.(((((....).))))....)))))))...))))))).))).))))))
**************************************************TCCCCGCGGTGGGGAGGGCT********** LL-m0034-3p 121
-------------------------------------------------CTCCCCGCGGTGGGGAGGGCT---------- t0032103 2
--------------------------------------------------TCCCCGCGGTGGGGAGGGC----------- t0007844 9
--------------------------------------------------TCCCCGCGGTGGGGAGGGCT---------- t0001520 105
--------------------------------------------------TCCCCGCGGTGGGGAGGGCTG--------- t0021659 3
--------------------------------------------------TCCCCGCGGTGGGGAGGGCTGT-------- t0033447 2
//
mireap
LL-m0035 chr16:70465379:70465454:- 76(nt) -20.80(kcal/mol)
CTTTTGAATAATCTAGAAGGGACTGTTTCGGCAAACCAGTCCAATGTAGAGGAAGTCTCTTGTAGTAGTCTGGAGG LL-m0035 5
(((..((.....(((.((((((((.((((.(((...........))).)))).)))))))).)))...))..))).
**********ATCTAGAAGGGACTGTTTCGGCA******************************************* LL-m0035-5p 5
----------ATCTAGAAGGGACTGTTTC----------------------------------------------- t0068218 1
----------ATCTAGAAGGGACTGTTTCGGC-------------------------------------------- t0139380 1
----------ATCTAGAAGGGACTGTTTCGGCA------------------------------------------- t0037767 2
----------ATCTAGAAGGGACTGTTTCGGCAA------------------------------------------ t0039693 1
//
mireap
LL-m0036 chr17:31225198:31225275:+ 78(nt) -29.80(kcal/mol)
GAGGTTGACCACAATGTGTGTTCAAGTTTTTCCATACAGTCTTATGGAAAAACCTGAATGAACTTCTTGGCCAACCGC LL-m0036 5
..(((((.(((....((.((((((.(((((((((((......))))))))))).)))))).))....))).)))))..
***********************************************AAAAACCTGAATGAACTTCTT********** LL-m0036-3p 5
-----------------------------------------------AAAAACCTGAATGAACTTCTT---------- t0021127 3
-----------------------------------------------AAAAACCTGAATGAACTTCTTG--------- t0030145 2
//
mireap
LL-m0037 chr18:5619310:5619389:+ 80(nt) -33.40(kcal/mol)
TGGGTTAGCCACAAAGTTTGTTCGGGTTTTACTGTAGTAGCTCATGGAAAAACCCAAATGAACTTTTTGGGCCAACCCAG LL-m0037 44
((((((.(((..((((((..((.(((((((.((((........)))).))))))).))..))))))...))).)))))).
**********ACAAAGTTTGTTCGGGTTTTA************************************************* LL-m0037-5p 44
----------ACAAAGTTTGTTCGGGTTTT-------------------------------------------------- t0004964 18
----------ACAAAGTTTGTTCGGGTTTTA------------------------------------------------- t0003917 26
//
mireap
LL-m0038 chr18:4163887:4163965:- 79(nt) -38.90(kcal/mol)
TGGGTTGGCCAAAAGGTTCATTCGGGTTTTTGGATAACAGCTTATGGAAAAACCCAAATGAAATTTTGGGCCAACCCAA LL-m0038 6
((((((((((.((((.((((((.((((((((..((((....))))..)))))))).)))))).)))).)))))))))).
**********AAAAGGTTCATTCGGGTTTTT************************************************ LL-m0038-5p 6
----------AAAAGGTTCATTCGGGTTT-------------------------------------------------- t0070740 1
----------AAAAGGTTCATTCGGGTTTTT------------------------------------------------ t0012764 5
//
mireap
LL-m0039 chr18:44800507:44800600:- 94(nt) -37.60(kcal/mol)
TCCTAGCAGTGCCGCTTGGCCTGGTCTGTCGCTGTCGTTCCCCGAGGCCTGAGAGGAGATCCAAGGAGAGGCCAGGGCCTCGGAATGTAAGGAT LL-m0039 7
((((.(((...(((...((((((((((.((.((....((((.(.........).)))).....)))).)))))).)))).)))..))).)))).
**********GCCGCTTGGCCTGGTCTGTCGCT************************************************************* LL-m0039-5p 7
----------GCCGCTTGGCCTGGTCTGTCGCT------------------------------------------------------------- t0010458 6
----------GCCGCTTGGCCTGGTCTGTCGCTG------------------------------------------------------------ t0085848 1
//
mireap
LL-m0040 chr19:45353228:45353306:+ 79(nt) -36.30(kcal/mol)
TGTGTTGGCCAAAAGGTTCGTTTGGGTTTTCCTGCAACATCCGATGAAAAAGCCTGAATGAACTTTCTGGCCAACCCAA LL-m0040 5
((.((((((((.((((((((((..((((((....((.(....).))..))))))..)))))))))).)))))))).)).
**********AAAAGGTTCGTTTGGGTTTTC************************************************ LL-m0040-5p 5
----------AAAAGGTTCGTTTGGGTTTTC------------------------------------------------ t0012320 5
//
mireap
LL-m0041 chr19:54168584:54168668:+ 85(nt) -28.20(kcal/mol)
GATCTGCCCCACAGGAGAATGCAGGACACACGTAAATGTCAGCACGTTCGTGAGCCCAGCGTTTCTTCTGATTCAGGGCTGTTCC LL-m0041 7
((...((((..(((((((((((.((.(.((((..(((((....))))))))).).)).))).)))))))).....))))...)).
**********ACAGGAGAATGCAGGACACACG***************************************************** LL-m0041-5p 7
--------CCACAGGAGAATGCAGGACACACG----------------------------------------------------- t0045186 1
---------CACAGGAGAATGCAGGACACACGT---------------------------------------------------- t0114823 1
----------ACAGGAGAATGCAGGACACACG----------------------------------------------------- t0019775 3
----------ACAGGAGAATGCAGGACACACGT---------------------------------------------------- t0026499 2
//
mireap
LL-m0042 chr19:57410252:57410330:+ 79(nt) -41.02(kcal/mol)
GGGTTGGCCAAAAAAAGTTTGTTTGGGTTTTCCTGTAAGCTGGTATGGAAAACCTGAAACAAACTTTTTAGCCAACCCA LL-m0042 14
((((((((...((((((((((((((((((((((.............))))))))).))))))))))))).)))))))).
**********AAAAAAGTTTGTTTGGGTTT************************************************* LL-m0042-5p 14
----------AAAAAAGTTTGTTTGGGTTT------------------------------------------------- t0009778 7
----------AAAAAAGTTTGTTTGGGTTTT------------------------------------------------ t0010112 7
//
mireap
LL-m0043 chr19:29030430:29030509:- 80(nt) -41.40(kcal/mol)
TTGGGTTGACAAAAAAGTTTGTTTGGGTTTTCTGTAAGATATGATGGAAAAATCCGAACGAACTTTTTGGTCAGCCCAAT LL-m0043 14
((((((((((.((((((((((((((((((((((((........)))).)))))))))))))))))))).)))))))))).
**********AAAAAAGTTTGTTTGGGTTTT************************************************* LL-m0043-5p 14
----------AAAAAAGTTTGTTTGGGTTT-------------------------------------------------- t0009778 7
----------AAAAAAGTTTGTTTGGGTTTT------------------------------------------------- t0010112 7
//
mireap
LL-m0044 chr19:48737031:48737129:- 99(nt) -42.80(kcal/mol)
GGGGCGAGGGAGGAAGTGAGGAAGGAGCCAGAGCTGCAGCTGAAATGAGCTGATGGATCCTTGCTCCCTCCACACCTCCAGATTCGGGAGCTTGTTCCA LL-m0044 5
(((((((((((((....(((.(((((.(((......(((((......))))).))).))))).))))))))....((((.......)))))))))))).
**********AGGAAGTGAGGAAGGAGCCAGA******************************************************************* LL-m0044-5p 5
----------AGGAAGTGAGGAAGGAGCCAG-------------------------------------------------------------------- t0131269 1
----------AGGAAGTGAGGAAGGAGCCAGA------------------------------------------------------------------- t0014993 4
//
mireap
LL-m0045 chr19:49781163:49781260:- 98(nt) -57.60(kcal/mol)
CTGGTGCTGGGGGGGGCCGGCGGCGGCGGCGGCGGCGGCGGCTTCCTCCGGCTACTGCTGCCCCCCCTGGGCGAGCTCAGCCGCGTCTTGGGCGCCAC LL-m0045 93
.((((((((((((((((.(((((..((((.((.(((....))).)).)).))..)))))))))))))).(((.......)))........))))))).
**********GGGGGGCCGGCGGCGGCGGCG******************************************************************* LL-m0045-5p 93
----------GGGGGGCCGGCGGCGGCG---------------------------------------------------------------------- t0010624 6
----------GGGGGGCCGGCGGCGGCGG--------------------------------------------------------------------- t0012049 5
----------GGGGGGCCGGCGGCGGCGGC-------------------------------------------------------------------- t0005229 17
----------GGGGGGCCGGCGGCGGCGGCG------------------------------------------------------------------- t0002089 64
----------GGGGGGCCGGCGGCGGCGGCGGC----------------------------------------------------------------- t0083421 1
//
mireap
LL-m0046 chr19:52855363:52855440:- 78(nt) -43.30(kcal/mol)
TCTCTCACCCAGCCAAGCCTCTCCTAACAGGAATGGAAACTGAAACCCAACTGTTAGGAGGCTTGGCTGCTGTGGGGG LL-m0046 175
.(((((((.((((((((((..(((((((((...(((..........))).)))))))))))))))))))..)))))))
***********************************************CAACTGTTAGGAGGCTTGGCT********** LL-m0046-3p 175
-----------------------------------------------CAACTGTTAGGAGGCTTG------------- t0008609 8
-----------------------------------------------CAACTGTTAGGAGGCTTGG------------ t0012571 5
-----------------------------------------------CAACTGTTAGGAGGCTTGGC----------- t0008978 8
-----------------------------------------------CAACTGTTAGGAGGCTTGGCT---------- t0003227 34
-----------------------------------------------CAACTGTTAGGAGGCTTGGCTG--------- t0019835 3
-----------------------------------------------CAACTGTTAGGAGGCTTGGCTGCT------- t0006347 13
------------------------------------------------AACTGTTAGGAGGCTTGG------------ t0075782 1
------------------------------------------------AACTGTTAGGAGGCTTGGC----------- t0013590 4
------------------------------------------------AACTGTTAGGAGGCTTGGCT---------- t0003951 25
------------------------------------------------AACTGTTAGGAGGCTTGGCTG--------- t0005491 16
------------------------------------------------AACTGTTAGGAGGCTTGGCTGC-------- t0003726 28
------------------------------------------------AACTGTTAGGAGGCTTGGCTGCT------- t0003542 30
//
mireap
LL-m0047 chr1:128398473:128398550:+ 78(nt) -45.30(kcal/mol)
TTGCTTGGCCACAAAGTTTGTTCGGGTTTTTCCGTAACATACTAAGGAAAAACCCGAACGAACTTTGGGGCAACGCAT LL-m0047 18
.((((((.((.((((((((((((((((((((((............)))))))))))))))))))))))).))).))).
**********ACAAAGTTTGTTCGGGTTTT************************************************ LL-m0047-5p 18
----------ACAAAGTTTGTTCGGGTTTT------------------------------------------------ t0004964 18
//
mireap
LL-m0048 chr1:69803118:69803196:- 79(nt) -43.40(kcal/mol)
GGGCCTGAGGTTGGAGGGGGGGGCATGGTGATGCCGGCAGCTTGCTCACCGTGCCCTGGTCCTCCAGAGTGTGGGACCG LL-m0048 6
.((((((...((((((((.((((((((((((.((.((...)).))))))))))))))..))))))))....)))).)).
**********TTGGAGGGGGGGGCATGGTGA************************************************ LL-m0048-5p 6
----------TTGGAGGGGGGGGCATGGT-------------------------------------------------- t0025836 2
----------TTGGAGGGGGGGGCATGGTGA------------------------------------------------ t0019045 3
----------TTGGAGGGGGGGGCATGGTGATGC--------------------------------------------- t0141982 1
//
mireap
LL-m0049 chr1:83105400:83105475:- 76(nt) -35.60(kcal/mol)
GGGTTGGTCAAAAAGTTCGTTCGGGTTTTTCATCAGATGGTATGGAAAATCCCAAACGAACTCTTTGGGCAACCTA LL-m0049 37
((((((.(((((.((((((((.(((((((((((........)))))))).))).)))))))).))))).)))))).
**********AAAAGTTCGTTCGGGTTTTTCA******************************************** LL-m0049-5p 37
---------AAAAAGTTCGTTCGGGTT------------------------------------------------- t0033321 2
---------AAAAAGTTCGTTCGGGTTT------------------------------------------------ t0033773 2
---------AAAAAGTTCGTTCGGGTTTT----------------------------------------------- t0017181 3
---------AAAAAGTTCGTTCGGGTTTTT---------------------------------------------- t0011296 6
---------AAAAAGTTCGTTCGGGTTTTTC--------------------------------------------- t0011597 6
----------AAAAGTTCGTTCGGGTTTTTCA-------------------------------------------- t0005246 17
-----------AAAGTTCGTTCGGGTTTTTCA-------------------------------------------- t0105462 1
//
mireap
LL-m0050 chr1:83506638:83506716:- 79(nt) -39.80(kcal/mol)
TGGGTTGACCAAAAAAGTTTGTTTGGATTTTTTGTGACATCTTACAGAAAAACTCAAATGAACTTTTTGGTCAACCCAA LL-m0050 5
(((((((((((((((.(((..(((((.((((((((((....)))))))))).).))))..)))))))))))))))))).
**********AAAAAAGTTTGTTTGGATTTT************************************************ LL-m0050-5p 5
----------AAAAAAGTTTGTTTGGATTTT------------------------------------------------ t0018521 3
----------AAAAAAGTTTGTTTGGATTTTT----------------------------------------------- t0025764 2
//
mireap
LL-m0051 chr21:56595685:56595763:- 79(nt) -25.90(kcal/mol)
TGAATTGGCCATAAAGTTCATTCGGGTTTTTTGGTACCATCTTATGGAAAAAACCAAATGAACTTTTTAGCCAACCCAA LL-m0051 18
((..(((((...((((((((((.((.((((((.(((......))).)))))).)).))))))))))...)))))..)).
**********ATAAAGTTCATTCGGGTTTTTT*********************************************** LL-m0051-5p 18
----------ATAAAGTTCATTCGGGTTTTT------------------------------------------------ t0111624 1
----------ATAAAGTTCATTCGGGTTTTTT----------------------------------------------- t0007896 9
-----------TAAAGTTCATTCGGGTTTTTT----------------------------------------------- t0009179 8
//
mireap
LL-m0052 chr22:24943757:24943843:- 87(nt) -29.90(kcal/mol)
AGGTACTGAGCTGGCCAAAGTTCCTTCGAGTTTTTTCATATCATCTTTTGGAAACATCTGAATGAACTTTGTGGCCAACCCAGTATT LL-m0052 8
.(((((((.(.((((((((((((.((((..(.((((((..........)))))).)..)))).))))))..)))))).).)))))))
********************************************************TCTGAATGAACTTTGTGGCCA********** LL-m0052-3p 8
--------------------------------------------------------TCTGAATGAACTTTGTGGC------------ t0082391 1
--------------------------------------------------------TCTGAATGAACTTTGTGGCC----------- t0128753 1
--------------------------------------------------------TCTGAATGAACTTTGTGGCCA---------- t0013565 4
--------------------------------------------------------TCTGAATGAACTTTGTGGCCAA--------- t0028009 2
//
mireap
LL-m0053 chr23:7335339:7335423:+ 85(nt) -36.54(kcal/mol)
GGGCGACGGCTCGGGACGTCCAGACTCAACTCTCGGCCAGAGCTAGAGACTCGAGAATTGCGTTTGGACAATCAGGAGCCGCGGC LL-m0053 10
.(.((.((((((..((.((((((((.(((.((((((..............)))))).))).))))))))..))..)))))))).)
*****************************************************AGAATTGCGTTTGGACAATCAG********** LL-m0053-3p 10
-----------------------------------------------------AGAATTGCGTTTGGACAATCAG---------- t0007326 10
//
mireap
LL-m0054 chr23:27346044:27346132:+ 89(nt) -51.20(kcal/mol)
AGCTGCTCGCTACGGGGAAGCTGGGGAGGGTCCGGGATGGGGAGGAGCCCACCCCCGCGTCTGTCTCCAGCCGCCCCCCGCCAGCAGGA LL-m0054 5
..(((((.((...((((..((((((((.((.(((((.((((......))))..)))).).)).))))))))..))))..)).)))))..
**********TACGGGGAAGCTGGGGAGGGTC********************************************************* LL-m0054-5p 5
----------TACGGGGAAGCTGGGGAGGG----------------------------------------------------------- t0066018 1
----------TACGGGGAAGCTGGGGAGGGTC--------------------------------------------------------- t0020992 3
----------TACGGGGAAGCTGGGGAGGGTCCG------------------------------------------------------- t0040952 1
//
mireap
LL-m0055 chr23:30890091:30890185:+ 95(nt) -31.20(kcal/mol)
AGGTTAATCCTATTGAGGCATAGCCAGTTGGGGAAGAATGCCCGTGTCTTAAAGTGAGAAGGTTTGTTCTCCAACCTGGCTCTTTATGGCTGCTG LL-m0055 71
(((.....)))....((.(((((((((((((((((.((.(((....((((.....)))).))))).)))))))).))))))....))).))....
**************************************************************TTTGTTCTCCAACCTGGCTCTTT********** LL-m0055-3p 71
-------------------------------------------------------------GTTTGTTCTCCAACCTGGCT-------------- t0054467 1
--------------------------------------------------------------TTTGTTCTCCAACCTGGC--------------- t0030609 2
--------------------------------------------------------------TTTGTTCTCCAACCTGGCT-------------- t0007793 9
--------------------------------------------------------------TTTGTTCTCCAACCTGGCTC------------- t0009132 8
--------------------------------------------------------------TTTGTTCTCCAACCTGGCTCTT----------- t0127170 1
--------------------------------------------------------------TTTGTTCTCCAACCTGGCTCTTT---------- t0002961 38
--------------------------------------------------------------TTTGTTCTCCAACCTGGCTCTTTA--------- t0010706 6
--------------------------------------------------------------TTTGTTCTCCAACCTGGCTCTTTAT-------- t0011886 5
---------------------------------------------------------------TTGTTCTCCAACCTGGCTCTTTA--------- t0081822 1
//
mireap
LL-m0056 chr23:7335340:7335422:- 83(nt) -40.20(kcal/mol)
CCGCGGCTCCTGATTGTCCAAACGCAATTCTCGAGTCTCTAGCTCTGGCCGAGAGTTGAGTCTGGACGTCCCGAGCCGTCGCC LL-m0056 7
.((((((((..(((.(((((.((.(((((((((.(((.........)))))))))))).)).))))))))..)))))).))..
**********TGATTGTCCAAACGCAATTCTCG************************************************** LL-m0056-5p 1
***************************************************AGAGTTGAGTCTGGACGTCCCG********** LL-m0056-3p 6
----------TGATTGTCCAAACGCAATTCTCG-------------------------------------------------- t0111591 1
---------------------------------------------------AGAGTTGAGTCTGGACGTCCCG---------- t0012359 5
---------------------------------------------------AGAGTTGAGTCTGGACGTCCCGA--------- t0093682 1
//
mireap
LL-m0057 chr23:13806230:13806307:- 78(nt) -38.00(kcal/mol)
TTCGGTTGGCAAAAAAGTTTGTTTGGGTTTTTCCATGTTGATATGGAAAAACCCAAACAAAGTCTTTGGCTAACTCAA LL-m0057 56
...(((((((.(((.(.((((((((((((((((((((....)))))))))))))))))))).).))).)))))))...
**********AAAAAAGTTTGTTTGGGTTTTT********************************************** LL-m0057-5p 56
----------AAAAAAGTTTGTTTGGGTTT------------------------------------------------ t0009778 7
----------AAAAAAGTTTGTTTGGGTTTT----------------------------------------------- t0010112 7
----------AAAAAAGTTTGTTTGGGTTTTT---------------------------------------------- t0002765 42
//
mireap
LL-m0058 chr23:42385290:42385371:- 82(nt) -26.60(kcal/mol)
TACTGGGGTGGCTAAAAAGTTCGTTTGGGTTTTATATGATGATGTTATGTAAAACTCAAACAAATCTGTTGACCAACCAATT LL-m0058 70
...(((..(((.(((...(((.((((((((((((((((((...)))))))))))))))))).)))...))).))).)))...
**********GCTAAAAAGTTCGTTTGGGTTT************************************************** LL-m0058-5p 70
--------TGGCTAAAAAGTTCGTTTGGGT---------------------------------------------------- t0124318 1
---------GGCTAAAAAGTTCGTTTGGGTTT-------------------------------------------------- t0029497 2
----------GCTAAAAAGTTCGTTTGGGTT--------------------------------------------------- t0011889 5
----------GCTAAAAAGTTCGTTTGGGTTT-------------------------------------------------- t0004457 21
----------GCTAAAAAGTTCGTTTGGGTTTT------------------------------------------------- t0034474 2
-----------CTAAAAAGTTCGTTTGGGTTT-------------------------------------------------- t0028978 2
------------TAAAAAGTTCGTTTGGGTT--------------------------------------------------- t0008485 8
------------TAAAAAGTTCGTTTGGGTTT-------------------------------------------------- t0008066 9
------------TAAAAAGTTCGTTTGGGTTTT------------------------------------------------- t0004784 19
------------TAAAAAGTTCGTTTGGGTTTTA------------------------------------------------ t0081305 1
//
mireap
LL-m0059 chr24:33897666:33897744:- 79(nt) -39.20(kcal/mol)
TAGGTGGGCCCAAAAGTTCGTTCGGGTTTTTCCATACCATCTTACAGAAAAACCCAAACAAATTTTTTGGCCCACCTAA LL-m0059 7
((((((((((.(((((((.(((.(((((((((..((......))..))))))))).))).))))))).)))))))))).
**********CAAAAGTTCGTTCGGGTTTTTC*********************************************** LL-m0059-5p 7
----------CAAAAGTTCGTTCGGGTTTT------------------------------------------------- t0110727 1
----------CAAAAGTTCGTTCGGGTTTTT------------------------------------------------ t0024876 2
----------CAAAAGTTCGTTCGGGTTTTTC----------------------------------------------- t0015471 4
//
mireap
LL-m0060 chr24:46148437:46148518:- 82(nt) -48.30(kcal/mol)
ACTCTGAACTTCTGGGGTAACTTTGAGCAGGGGATGAATTGTATTTCATACCCTGCTCTAGTGTCCCCAGTGGGGCAGAGTA LL-m0060 7
((((((..((.((((((..(((..((((((((.(((((......))))).)))))))).)))..)))))).))..)))))).
**********TCTGGGGTAACTTTGAGCAGGG************************************************** LL-m0060-5p 7
----------TCTGGGGTAACTTTGAGCAGG--------------------------------------------------- t0029972 2
----------TCTGGGGTAACTTTGAGCAGGG-------------------------------------------------- t0017794 3
----------TCTGGGGTAACTTTGAGCAGGGGA------------------------------------------------ t0035575 2
//
mireap
LL-m0061 chr24:51635662:51635739:- 78(nt) -24.40(kcal/mol)
TTGGGTTGACCAAAAACTTCACTTAGTTTTTTCTGTAAGACTTATGGAAAAACCTGAATGAACTTCTTGGCTAACTCA LL-m0061 5
.(((((((.((((.((.((((.((((.((((((((((.....)))))))))).)))).)))).)).)))).)))))))
***********************************************AAAAACCTGAATGAACTTCTT********** LL-m0061-3p 5
-----------------------------------------------AAAAACCTGAATGAACTTCTT---------- t0021127 3
-----------------------------------------------AAAAACCTGAATGAACTTCTTG--------- t0030145 2
//
mireap
LL-m0062 chr25:32455125:32455220:+ 96(nt) -58.20(kcal/mol)
AGACGCGTCCGGAGGGCGCCCCGCCCCCCACGGGCGGCCGGGGGCCGGTCGGGGGCTACTCCCCGGTGTGTCTGGGGGGCGAGGAGCCGCGCGAGA LL-m0062 8
...(((((......(((.((.(((((((((.(.(((.(((((((..(((.....)))..)))))))))).).))))))))).)).))))))))...
**************************************************************CCGGTGTGTCTGGGGGGCGAGGAG********** LL-m0062-3p 8
--------------------------------------------------------------CCGGTGTGTCTGGGGGGCGAG------------- t0074666 1
--------------------------------------------------------------CCGGTGTGTCTGGGGGGCGAGGA----------- t0115590 1
--------------------------------------------------------------CCGGTGTGTCTGGGGGGCGAGGAG---------- t0017914 3
--------------------------------------------------------------CCGGTGTGTCTGGGGGGCGAGGAGC--------- t0083866 1
----------------------------------------------------------------GGTGTGTCTGGGGGGCGA-------------- t0062727 1
----------------------------------------------------------------GGTGTGTCTGGGGGGCGAG------------- t0123335 1
//
mireap
LL-m0063 chr25:32460377:32460472:+ 96(nt) -58.20(kcal/mol)
AGACGCGTCCGGAGGGCGCCCCGCCCCCCACGGGCGGCCGGGGGCCGGTCGGGGGCTACTCCCCGGTGTGTCTGGGGGGCGAGGAGCCGCGCGAGA LL-m0063 8
...(((((......(((.((.(((((((((.(.(((.(((((((..(((.....)))..)))))))))).).))))))))).)).))))))))...
**************************************************************CCGGTGTGTCTGGGGGGCGAGGAG********** LL-m0063-3p 8
--------------------------------------------------------------CCGGTGTGTCTGGGGGGCGAG------------- t0074666 1
--------------------------------------------------------------CCGGTGTGTCTGGGGGGCGAGGA----------- t0115590 1
--------------------------------------------------------------CCGGTGTGTCTGGGGGGCGAGGAG---------- t0017914 3
--------------------------------------------------------------CCGGTGTGTCTGGGGGGCGAGGAGC--------- t0083866 1
----------------------------------------------------------------GGTGTGTCTGGGGGGCGA-------------- t0062727 1
----------------------------------------------------------------GGTGTGTCTGGGGGGCGAG------------- t0123335 1
//
mireap
LL-m0064 chr25:32462994:32463089:+ 96(nt) -58.20(kcal/mol)
AGACGCGTCCGGAGGGCGCCCCGCCCCCCACGGGCGGCCGGGGGCCGGTCGGGGGCTACTCCCCGGTGTGTCTGGGGGGCGAGGAGCCGCGCGAGA LL-m0064 8
...(((((......(((.((.(((((((((.(.(((.(((((((..(((.....)))..)))))))))).).))))))))).)).))))))))...
**************************************************************CCGGTGTGTCTGGGGGGCGAGGAG********** LL-m0064-3p 8
--------------------------------------------------------------CCGGTGTGTCTGGGGGGCGAG------------- t0074666 1
--------------------------------------------------------------CCGGTGTGTCTGGGGGGCGAGGA----------- t0115590 1
--------------------------------------------------------------CCGGTGTGTCTGGGGGGCGAGGAG---------- t0017914 3
--------------------------------------------------------------CCGGTGTGTCTGGGGGGCGAGGAGC--------- t0083866 1
----------------------------------------------------------------GGTGTGTCTGGGGGGCGA-------------- t0062727 1
----------------------------------------------------------------GGTGTGTCTGGGGGGCGAG------------- t0123335 1
//
mireap
LL-m0065 chr25:32464558:32464653:+ 96(nt) -58.20(kcal/mol)
AGACGCGTCCGGAGGGCGCCCCGCCCCCCACGGGCGGCCGGGGGCCGGTCGGGGGCTACTCCCCGGTGTGTCTGGGGGGCGAGGAGCCGCGCGAGA LL-m0065 8
...(((((......(((.((.(((((((((.(.(((.(((((((..(((.....)))..)))))))))).).))))))))).)).))))))))...
**************************************************************CCGGTGTGTCTGGGGGGCGAGGAG********** LL-m0065-3p 8
--------------------------------------------------------------CCGGTGTGTCTGGGGGGCGAG------------- t0074666 1
--------------------------------------------------------------CCGGTGTGTCTGGGGGGCGAGGA----------- t0115590 1
--------------------------------------------------------------CCGGTGTGTCTGGGGGGCGAGGAG---------- t0017914 3
--------------------------------------------------------------CCGGTGTGTCTGGGGGGCGAGGAGC--------- t0083866 1
----------------------------------------------------------------GGTGTGTCTGGGGGGCGA-------------- t0062727 1
----------------------------------------------------------------GGTGTGTCTGGGGGGCGAG------------- t0123335 1
//
mireap
LL-m0066 chr26:42469756:42469828:+ 73(nt) -34.00(kcal/mol)
CCGCCCGTTGTCAGACTTGGGTAGCACAGCAGCAGGGTGAGGCTGCTCTCTGCCTGACCTGGCACCGTGTGGC LL-m0066 7
((((.((.((((((..(..(((((...((((((........))))))..)))))..).)))))).)).)))).
**********TCAGACTTGGGTAGCACAGCAGCA*************************************** LL-m0066-5p 7
----------TCAGACTTGGGTAGCACAGCA------------------------------------------ t0037186 2
----------TCAGACTTGGGTAGCACAGCAG----------------------------------------- t0029460 2
----------TCAGACTTGGGTAGCACAGCAGC---------------------------------------- t0058626 1
----------TCAGACTTGGGTAGCACAGCAGCA--------------------------------------- t0024043 2
//
mireap
LL-m0067 chr26:49239361:49239438:+ 78(nt) -38.40(kcal/mol)
GGGTTAGCCAAAAAGTTGGTTCGAGTTTTTCTGTAACATCTTATCAGAAAAATCCAAGCGAACTTTTTGGCTAACTCA LL-m0067 5
(((((((((((((((((.(((.(..(((((((((((....))).))))))))..).))).))))))))))))))))).
**********AAAAGTTGGTTCGAGTTTTTC*********************************************** LL-m0067-5p 5
----------AAAAGTTGGTTCGAGTTTTTC----------------------------------------------- t0012824 5
//
mireap
LL-m0068 chr26:16649536:16649616:- 81(nt) -35.10(kcal/mol)
TTGGATTGGTTAAAAAGTTCGTTTGGGTTTTTATTTAATATCTTACGGAAAAATCTGAATGAACTTTTTGGCCAACCCAAT LL-m0068 36
((((.((((((((((((((((((..(((((((...(((....)))...)))))))..)))))))))))))))))).)))).
**********TAAAAAGTTCGTTTGGGTTTT************************************************** LL-m0068-5p 36
----------TAAAAAGTTCGTTTGGGTT---------------------------------------------------- t0008485 8
----------TAAAAAGTTCGTTTGGGTTT--------------------------------------------------- t0008066 9
----------TAAAAAGTTCGTTTGGGTTTT-------------------------------------------------- t0004784 19
//
mireap
LL-m0069 chr27:18517040:18517118:+ 79(nt) -32.10(kcal/mol)
TGGGTCAGCCAAAATGTTCGCTTGGCTTTTTCCATACTACCTTACAGAAAAACCTGAGTGAACTTTTCAGCTGATCCAA LL-m0069 27
(((((((((..(((.(((((((..(.((((((..((......))..)))))).)..))))))).)))..))))))))).
**********AAAATGTTCGCTTGGCTTTTTC*********************************************** LL-m0069-5p 27
----------AAAATGTTCGCTTGGCTTTT------------------------------------------------- t0037605 2
----------AAAATGTTCGCTTGGCTTTTT------------------------------------------------ t0009256 7
----------AAAATGTTCGCTTGGCTTTTTC----------------------------------------------- t0006806 12
-----------AAATGTTCGCTTGGCTTTTT------------------------------------------------ t0111028 1
-----------AAATGTTCGCTTGGCTTTTTC----------------------------------------------- t0016315 4
-----------AAATGTTCGCTTGGCTTTTTCC---------------------------------------------- t0083249 1
//
mireap
LL-m0070 chr27:25443369:25443469:+ 101(nt) -23.80(kcal/mol)
CCTTTTTAGGGATTTCTTAATCACCAGAATCTCACAGGATGATGCTTTCAAACAACAAGATGAGGTCCCCTCTGGAGGGCTGTGGGAAGGATCTGTCAGGG LL-m0070 5
((((..((((..(((((((.((.((((((((((((.(..(((.....)))..).....).))))))....))))).))....)))))))..))))..))))
*******************************************************************CCCTCTGGAGGGCTGTGGGAAGGA********** LL-m0070-3p 5
-------------------------------------------------------------------CCCTCTGGAGGGCTGTGGGAAGG----------- t0099282 1
-------------------------------------------------------------------CCCTCTGGAGGGCTGTGGGAAGGA---------- t0014301 4
//
mireap
LL-m0071 chr29:30013316:30013393:+ 78(nt) -33.20(kcal/mol)
GAGCCCATGCCCAGGGACTGGGAGTAAGGTAGGTCCAGCTTTTGTGACCTGCTCTCTCTGTCTCTTGTAGAATGGCTG LL-m0071 11
.((((..(((..((((((.(((((...(((((((((((...))).))))))))))))).)))))).)))....)))).
**********CCAGGGACTGGGAGTAAGGT************************************************ LL-m0071-5p 11
---------CCCAGGGACTGGGAGTAAG-------------------------------------------------- t0081518 1
---------CCCAGGGACTGGGAGTAAGGT------------------------------------------------ t0085570 1
---------CCCAGGGACTGGGAGTAAGGTA----------------------------------------------- t0029359 2
---------CCCAGGGACTGGGAGTAAGGTAG---------------------------------------------- t0037182 2
----------CCAGGGACTGGGAGTAAGGT------------------------------------------------ t0020965 3
----------CCAGGGACTGGGAGTAAGGTAGGT-------------------------------------------- t0049104 1
-----------CAGGGACTGGGAGTAAGGTAGGTC------------------------------------------- t0062382 1
//
mireap
LL-m0072 chr29:17290670:17290746:- 77(nt) -31.22(kcal/mol)
TAGGTTGGCCGAAAAGTTCGTTTGGGTTTTCCATAACATCTTCCAGAAAAACCTGAACAAATTTTCTGGCCAACCCA LL-m0072 5
..(((((((((.((((((.(((..((((((.(.............).))))))..))).)))))).)))))))))..
**********GAAAAGTTCGTTTGGGTTTTC********************************************** LL-m0072-5p 5
----------GAAAAGTTCGTTTGGGTTTTC---------------------------------------------- t0011638 5
//
mireap
LL-m0073 chr29:41731135:41731214:- 80(nt) -22.00(kcal/mol)
TCATTTAAGATGGGGGATAGCAGTGGATTGTGATGCTACAGACCCATGCATCTTCACTCCTCTCTCCTTTTCTCAGGGTT LL-m0073 7
...(((.(((.((((((.((.((((((....(((((...........))))))))))).)).))))))..))).)))...
**********TGGGGGATAGCAGTGGATTGTGAT********************************************** LL-m0073-5p 7
----------TGGGGGATAGCAGTGGATT--------------------------------------------------- t0103343 1
----------TGGGGGATAGCAGTGGATTGTGA----------------------------------------------- t0060118 1
----------TGGGGGATAGCAGTGGATTGTGAT---------------------------------------------- t0013402 5
//
mireap
LL-m0074 chr29:50769376:50769465:- 90(nt) -33.80(kcal/mol)
GGACCAGAGCACCCTAGAAGCCTTACCCAGAGGAGTGAGCAGGGTCTCCGTGGGCTCATGCTATGGGCGCTTCTAGACAACCCCTGGGCA LL-m0074 7
...((((.(....((((((((....((((.((..((((((.((....))....)))))).)).)))).)))))))).....).))))...
*********************************************************ATGCTATGGGCGCTTCTAGACAA********** LL-m0074-3p 7
---------------------------------------------------------ATGCTATGGGCGCTTCTAG-------------- t0098758 1
---------------------------------------------------------ATGCTATGGGCGCTTCTAGAC------------ t0126581 1
---------------------------------------------------------ATGCTATGGGCGCTTCTAGACA----------- t0123459 1
---------------------------------------------------------ATGCTATGGGCGCTTCTAGACAA---------- t0014815 4
//
mireap
LL-m0075 chr2:28095291:28095378:+ 88(nt) -51.50(kcal/mol)
TATATTGGGTTGGCCACAAAGTTCCTTTGGGTTTTTCTGTAATATCTTACGTAAGAATCTGAATGAACTTTGTGGCCAACCCGGTAAT LL-m0075 8
..((((((((((((((((((((((.((..(((((((.(((((....))))).)))))))..)).))))))))))))))))))))))..
*********************************************************TCTGAATGAACTTTGTGGCCA********** LL-m0075-3p 8
---------------------------------------------------------TCTGAATGAACTTTGTGGC------------ t0082391 1
---------------------------------------------------------TCTGAATGAACTTTGTGGCC----------- t0128753 1
---------------------------------------------------------TCTGAATGAACTTTGTGGCCA---------- t0013565 4
---------------------------------------------------------TCTGAATGAACTTTGTGGCCAA--------- t0028009 2
//
mireap
LL-m0076 chr2:129743276:129743366:- 91(nt) -34.10(kcal/mol)
GGGCATCGACTGTGGGAAGGAGCTGTGCTGGTAGAAAGGGGCTCTCCAGTCACTGGTCTCTTCTCTGCAGGTCCCCAGCGATGTGTTGCCA LL-m0076 6
((((((((.(((..(((((..((((((((((.(((.......))))))).))).)))..)))).)..)))........))))))....)).
**********TGTGGGAAGGAGCTGTGCTGG************************************************************ LL-m0076-5p 6
----------TGTGGGAAGGAGCTGTGCT-------------------------------------------------------------- t0038248 2
----------TGTGGGAAGGAGCTGTGCTG------------------------------------------------------------- t0033243 2
----------TGTGGGAAGGAGCTGTGCTGG------------------------------------------------------------ t0038424 2
//
mireap
LL-m0077 chr3:2852293:2852369:+ 77(nt) -49.90(kcal/mol)
GGGTTGGCCAGAAAGTTTGTTGGGGTTTTTCTGTCACATTTAACAGAAAAGCCCAAATGAACTTTTTGGTCAGCCCA LL-m0077 175
(((((((((((((((((..((.((((((((((((........)))))))))))).))..))))))))))))))))).
**********GAAAGTTTGTTGGGGTTTTTC********************************************** LL-m0077-5p 175
---------AGAAAGTTTGTTGGGGTTTT------------------------------------------------ t0032513 2
---------AGAAAGTTTGTTGGGGTTTTT----------------------------------------------- t0107788 1
---------AGAAAGTTTGTTGGGGTTTTTC---------------------------------------------- t0066391 1
----------GAAAGTTTGTTGGGGTTT------------------------------------------------- t0005987 14
----------GAAAGTTTGTTGGGGTTTT------------------------------------------------ t0018535 3
----------GAAAGTTTGTTGGGGTTTTT----------------------------------------------- t0004946 18
----------GAAAGTTTGTTGGGGTTTTTC---------------------------------------------- t0001303 132
----------GAAAGTTTGTTGGGGTTTTTCT--------------------------------------------- t0013603 4
//
mireap
LL-m0078 chr3:18716627:18716706:+ 80(nt) -27.80(kcal/mol)
CTGGGTTGGCAAAAAAGTTTGTTTGGGTTTTTCTGTAACATCCTATGTAATAATCCAAATGAACTTTTTGACCAAACCAA LL-m0078 56
.(((.((((..((((((((..((((((((.((..(((......)))..)).))))))))..))))))))..)))).))).
**********AAAAAAGTTTGTTTGGGTTTTT************************************************ LL-m0078-5p 56
----------AAAAAAGTTTGTTTGGGTTT-------------------------------------------------- t0009778 7
----------AAAAAAGTTTGTTTGGGTTTT------------------------------------------------- t0010112 7
----------AAAAAAGTTTGTTTGGGTTTTT------------------------------------------------ t0002765 42
//
mireap
LL-m0079 chr3:26826394:26826482:+ 89(nt) -38.00(kcal/mol)
CGCGCCTGTCCCGCGGCCGCGCCCTGGCTGATGGCGGTGGTTCAGAATCGCCTCGCAGCCGGAAGGAGAGGGCCTCGATTCGGAGTTTC LL-m0079 7
...(((((...((.((((.(.(((((((((..((((((........))))))...)))))))..)).)..)))).))...))).))...
*********************************************************GCCGGAAGGAGAGGGCCTCGAT********** LL-m0079-3p 7
---------------------------------------------------------GCCGGAAGGAGAGGGCCTCGA----------- t0022115 2
---------------------------------------------------------GCCGGAAGGAGAGGGCCTCGAT---------- t0017672 3
---------------------------------------------------------GCCGGAAGGAGAGGGCCTCGATT--------- t0141180 1
----------------------------------------------------------CCGGAAGGAGAGGGCCTCGATT--------- t0050871 1
//
mireap
LL-m0080 chr3:94548578:94548658:+ 81(nt) -49.80(kcal/mol)
ATTGGGTTGGCCAAAAGGTTCATTTGGGTTTCTCCATGCCATCTTACGGAAAAACCTGAATGACCCTTTTGGCCAGCCCAA LL-m0080 9
.(((((((((((((((((.(((((..(((((.(((............))).)))))..))))).)))))))))))))))))
*************************************************AAAAACCTGAATGACCCTTTTG********** LL-m0080-3p 9
-------------------------------------------------AAAAACCTGAATGACCCTTTT----------- t0055072 1
-------------------------------------------------AAAAACCTGAATGACCCTTTTG---------- t0009131 8
//
mireap
LL-m0081 chr3:120467954:120468033:+ 80(nt) -45.50(kcal/mol)
GCCCAGGCTCTGGCTCCGTGTCTTCACTCCCGTGTGTGTCCACCGAGGGAGGGAGGGACGGGGGCTGTGCTGGGGCGGCC LL-m0081 36
((((.(((.(.(.((((((.(((((.(((((..(((....)))...)))))))))).)))))).).).))).))))....
**********TGGCTCCGTGTCTTCACTCC************************************************** LL-m0081-5p 6
************************************************GAGGGAGGGACGGGGGCTGTGC********** LL-m0081-3p 30
--------TCTGGCTCCGTGTCTTCACT---------------------------------------------------- t0033018 2
----------TGGCTCCGTGTCTTCACTCC-------------------------------------------------- t0015184 4
------------------------------------------------GAGGGAGGGACGGGGGCTGT------------ t0011444 6
------------------------------------------------GAGGGAGGGACGGGGGCTGTG----------- t0032439 2
------------------------------------------------GAGGGAGGGACGGGGGCTGTGC---------- t0005294 17
------------------------------------------------GAGGGAGGGACGGGGGCTGTGCT--------- t0016375 4
-------------------------------------------------AGGGAGGGACGGGGGCTGTGC---------- t0083632 1
//
mireap
LL-m0082 chr3:8020781:8020880:- 100(nt) -34.50(kcal/mol)
AGAGAGAGAAGCAGAGCGTGCGATGTAGTTTGCAGTTTAAAGCCTGAGCGAAACTGAGAACTGAAACTAGAACTGCAGCCGTACCTCACTTTCTCCCTTG LL-m0082 26
.(((.((((((..(((.(((((.((((((((..(((((.....((.((.....)).)).....))))).))))))))..))))))))..)))))).))).
************AGAGCGTGCGATGTAGTTTGCAGT**************************************************************** LL-m0082-5p 4
*******************************************************************TAGAACTGCAGCCGTACCTCACT********** LL-m0082-3p 21
-------GAAGCAGAGCGTGCGATGTAGTTT--------------------------------------------------------------------- t0055873 1
---------AGCAGAGCGTGCGATGTAGTTT--------------------------------------------------------------------- t0025641 2
------------AGAGCGTGCGATGTAGTTT--------------------------------------------------------------------- t0031294 2
------------------------------------------------------------------CTAGAACTGCAGCCGTACCTCACT---------- t0117168 1
-------------------------------------------------------------------TAGAACTGCAGCCGTACCTC------------- t0135337 1
-------------------------------------------------------------------TAGAACTGCAGCCGTACCTCA------------ t0018126 3
-------------------------------------------------------------------TAGAACTGCAGCCGTACCTCAC----------- t0025338 2
-------------------------------------------------------------------TAGAACTGCAGCCGTACCTCACT---------- t0006246 13
-------------------------------------------------------------------TAGAACTGCAGCCGTACCTCACTT--------- t0078194 1
//
mireap
LL-m0083 chr3:33444781:33444861:- 81(nt) -46.54(kcal/mol)
AGCGGCCCAGAAGGGGCAGGAGTGGGATGGAGACTCAGAACCAGAGCTGTCTCCCCTGCTCCAGCCCCTTCTAGTGCCTTC LL-m0083 7
...((((.(((((((((.((((..((..((((((..............))))))))..)))).))))))))).).)))...
**********AAGGGGCAGGAGTGGGATGGAGAC*********************************************** LL-m0083-5p 7
--------AGAAGGGGCAGGAGTGGGAT----------------------------------------------------- t0098800 1
--------AGAAGGGGCAGGAGTGGGATGG--------------------------------------------------- t0080046 1
--------AGAAGGGGCAGGAGTGGGATGGAG------------------------------------------------- t0025703 2
--------AGAAGGGGCAGGAGTGGGATGGAGA------------------------------------------------ t0059105 1
----------AAGGGGCAGGAGTGGGATGGAGAC----------------------------------------------- t0031409 2
//
mireap
LL-m0084 chr3:102965656:102965730:- 75(nt) -37.90(kcal/mol)
GCGGCCCGGCCTCACTCGCCTAGGCGGCGGGGCCGGGAGGGCCTGGACGTTTACGCGGTGAGCTTCGGAGACCTT LL-m0084 7
..(((((((.(((((.(((.((((((.((((.((....)).))))..)))))).))))))))..)))).).))..
*******************************************TGGACGTTTACGCGGTGAGCTT********** LL-m0084-3p 7
-------------------------------------------TGGACGTTTACGCGGTGA-------------- t0031688 2
-------------------------------------------TGGACGTTTACGCGGTGAG------------- t0032271 2
-------------------------------------------TGGACGTTTACGCGGTGAGCTT---------- t0018913 3
//
mireap
LL-m0085 chr3:119311492:119311569:- 78(nt) -31.20(kcal/mol)
TCCAGTCAGCATTCTCTTGCCCCCTGGGGCTGTCCTTAGTCCAACGGCCGCCATGATGGCACCGGGAGAGCTGAGCGG LL-m0085 7
.((..(((((.(((((.((((..((((((((((..........)))))).))).)..))))..))))).)))))..))
************************************************CGCCATGATGGCACCGGGAG********** LL-m0085-3p 7
------------------------------------------------CGCCATGATGGCACCGGGAG---------- t0011973 5
------------------------------------------------CGCCATGATGGCACCGGGAGAG-------- t0023229 2
//
mireap
LL-m0086 chr4:114451861:114451945:- 85(nt) -46.60(kcal/mol)
GGCCGGGGAGCTGGGGAAAGCAGGAGTGAGGGTCTGCACCCCAGTAAGCCTCGTTCTGCTTTCCCCACAGGCACCCCTCATGCCC LL-m0086 15
(((.((((.((((((((((((((((.(((((.(.(((......)))).))))))))))))))))))...))).))))....))).
**********CTGGGGAAAGCAGGAGTGAG******************************************************* LL-m0086-5p 15
----------CTGGGGAAAGCAGGAGTGAG------------------------------------------------------- t0010343 6
----------CTGGGGAAAGCAGGAGTGAGG------------------------------------------------------ t0080160 1
-----------TGGGGAAAGCAGGAGTGA-------------------------------------------------------- t0031579 2
-----------TGGGGAAAGCAGGAGTGAG------------------------------------------------------- t0012187 5
-----------TGGGGAAAGCAGGAGTGAGGGTC--------------------------------------------------- t0066653 1
//
mireap
LL-m0087 chr4:120306361:120306426:- 66(nt) -38.10(kcal/mol)
GGGCGCTGCAGCGCGGGCTGAGGCGCCTCGGCCGGGAACCGAGGGGAGCGGTACGCGGCGGGGCCA LL-m0087 5
.(((.((((..((((..(((...(.((((((.......)))))).)..)))..)))))))).))).
**********GCGCGGGCTGAGGCGCCTCGGC********************************** LL-m0087-5p 5
----------GCGCGGGCTGAGGCGCCT-------------------------------------- t0129637 1
----------GCGCGGGCTGAGGCGCCTCGGC---------------------------------- t0014263 4
//
mireap
LL-m0088 chr5:43233811:43233890:+ 80(nt) -42.10(kcal/mol)
TTGGGTTGGCAAAAAAGTTTGTTTGGGTTTTTTCATAACATTTAATGGAAAACCCAAACAAACATTTAGGCCAACCCAAT LL-m0088 57
((((((((((..(((.((((((((((((((((.(((........))))))))))))))))))).)))..)))))))))).
**********AAAAAAGTTTGTTTGGGTTTTT************************************************ LL-m0088-5p 57
----------AAAAAAGTTTGTTTGGGTTT-------------------------------------------------- t0009778 7
----------AAAAAAGTTTGTTTGGGTTTT------------------------------------------------- t0010112 7
----------AAAAAAGTTTGTTTGGGTTTTT------------------------------------------------ t0002765 42
----------AAAAAAGTTTGTTTGGGTTTTTT----------------------------------------------- t0071570 1
//
mireap
LL-m0089 chr5:94727155:94727235:+ 81(nt) -38.00(kcal/mol)
TGGGTTGCCCAAAAGGTTCATTCGGGTTTTTCCTTAAGATGTTACAGAAAAACTCGAGCAAACTTTTTGGCCAACCCAGTA LL-m0089 9
(((((((.((((((((((..((((((((((((..(((....)))..))))))))))))..)))))))))).)))))))...
**********AAAAGGTTCATTCGGGTTTTT************************************************** LL-m0089-5p 8
************************************************AAAACTCGAGCAAACTTTTTGGC********** LL-m0089-3p 1
----------AAAAGGTTCATTCGGGTTT---------------------------------------------------- t0070740 1
----------AAAAGGTTCATTCGGGTTTTT-------------------------------------------------- t0012764 5
----------AAAAGGTTCATTCGGGTTTTTC------------------------------------------------- t0030006 2
------------------------------------------------AAAACTCGAGCAAACTTTTTGGC---------- t0067345 1
//
mireap
LL-m0090 chr5:26199964:26200038:- 75(nt) -34.20(kcal/mol)
CCCCTGCCCACCCAGCCACCCAAAGTCTACCCTCTAGTCCTTAGGGAGGTTGTGGGGGCGGAAAAGGGGACGGGG LL-m0090 6
.((((((((..((.(((.((((.(..((.((((.........))))))..).))))))))).....))).)))))
*****************************************TAGGGAGGTTGTGGGGGCGGAAAA********** LL-m0090-3p 6
-----------------------------------------TAGGGAGGTTGTGGGGGCGGAA------------ t0030168 2
-----------------------------------------TAGGGAGGTTGTGGGGGCGGAAA----------- t0077048 1
-----------------------------------------TAGGGAGGTTGTGGGGGCGGAAAA---------- t0024295 2
------------------------------------------AGGGAGGTTGTGGGGGCGG-------------- t0079756 1
//
mireap
LL-m0091 chr5:29367006:29367083:- 78(nt) -34.80(kcal/mol)
TGAGTTGGCCAAAATGTTCGTTGGGGTTTTTGCATAAGATGTTATAGAAAAACCCGAATGAACTTTTTGGCGAACCAA LL-m0091 16
((.(((.(((((((.(((((((.((((((((..((((....))))..)))))))).))))))).))))))).))))).
**********AAAATGTTCGTTGGGGTTTTT*********************************************** LL-m0091-5p 16
----------AAAATGTTCGTTGGGGTTTTT----------------------------------------------- t0005395 16
//
mireap
LL-m0092 chr5:55839228:55839303:- 76(nt) -32.00(kcal/mol)
TAAAACTCTTAGAGGAGCACCTAGGCGGCGGGGCCGGGAGGGCCTGGACGTTTACGCGGTGAGCTTCGGAGACCTT LL-m0092 7
.....((((..((((..((((((((((.((((.((....)).))))..))))))...))))..)))))))).....
********************************************TGGACGTTTACGCGGTGAGCTT********** LL-m0092-3p 7
--------------------------------------------TGGACGTTTACGCGGTGA-------------- t0031688 2
--------------------------------------------TGGACGTTTACGCGGTGAG------------- t0032271 2
--------------------------------------------TGGACGTTTACGCGGTGAGCTT---------- t0018913 3
//
mireap
LL-m0093 chr5:91263057:91263136:- 80(nt) -40.40(kcal/mol)
TGGGTTGTTCAAAAAAGTTTGTTTGGGTTTTTCCGTAAGATATTACAGAGAAATCCAAACGAACTTTTTGGCCAACTCAA LL-m0093 56
(((((((..((((((.(((((((((((((((((.((((....)))).)))))))))))))))))))))))..))))))).
**********AAAAAAGTTTGTTTGGGTTTTT************************************************ LL-m0093-5p 56
----------AAAAAAGTTTGTTTGGGTTT-------------------------------------------------- t0009778 7
----------AAAAAAGTTTGTTTGGGTTTT------------------------------------------------- t0010112 7
----------AAAAAAGTTTGTTTGGGTTTTT------------------------------------------------ t0002765 42
//
mireap
LL-m0094 chr6:103797768:103797846:+ 79(nt) -35.30(kcal/mol)
TGGATTGGCCTAAAAGTTTGGTTGGGTTTTTCTGTAACATCTGATGGAAAAATCTGAACAAACTTTCCGGCCAACCCAT LL-m0094 35
(((.((((((..((((((((.(..(((((((((((........)))))))))))..).))))))))..)))))).))).
**********TAAAAGTTTGGTTGGGTTTTTC*********************************************** LL-m0094-5p 35
----------TAAAAGTTTGGTTGGGTTTT------------------------------------------------- t0087860 1
----------TAAAAGTTTGGTTGGGTTTTT------------------------------------------------ t0006475 12
----------TAAAAGTTTGGTTGGGTTTTTC----------------------------------------------- t0005163 17
----------TAAAAGTTTGGTTGGGTTTTTCT---------------------------------------------- t0123067 1
-----------AAAAGTTTGGTTGGGTTTTTC----------------------------------------------- t0038557 2
-----------AAAAGTTTGGTTGGGTTTTTCT---------------------------------------------- t0035421 2
//
mireap
LL-m0095 chr6:108102465:108102550:- 86(nt) -42.00(kcal/mol)
GGGAGAGGAGAGCGGAGAGGTGAGAAAGCGGTTTTGCCGTGGATGCTGCCGCTTCTGCTTCTCCTCGCCGCCTCTTCGGCCGCCCT LL-m0095 19
(((.((((((.((((.((((.(((.(((((((...((.......)).)))))))...)))..)))).)))))))))).....))).
**********AGCGGAGAGGTGAGAAAGCGGT****************************************************** LL-m0095-5p 19
----------AGCGGAGAGGTGAGAAAGC--------------------------------------------------------- t0138933 1
----------AGCGGAGAGGTGAGAAAGCG-------------------------------------------------------- t0041148 1
----------AGCGGAGAGGTGAGAAAGCGGT------------------------------------------------------ t0007829 9
----------AGCGGAGAGGTGAGAAAGCGGTT----------------------------------------------------- t0035861 2
----------AGCGGAGAGGTGAGAAAGCGGTTT---------------------------------------------------- t0065455 1
-----------GCGGAGAGGTGAGAAAGC--------------------------------------------------------- t0026973 2
-----------GCGGAGAGGTGAGAAAGCGGT------------------------------------------------------ t0023624 2
------------CGGAGAGGTGAGAAAGCGGTTTT--------------------------------------------------- t0097155 1
//
mireap
LL-m0096 chr7:20150001:20150077:+ 77(nt) -33.20(kcal/mol)
GCCTGGCCAAAAAAGGTTCATTCGGGTTTTTCTGTAATACCTTACGGAAAAAACCCGAACAAACTTTTTGGTCAATA LL-m0096 8
...(((((((((..((((..(((((((((((((((((....)))))).)))))))))))..)))))))))))))...
**********AAAAGGTTCATTCGGGTTTTT********************************************** LL-m0096-5p 8
----------AAAAGGTTCATTCGGGTTT------------------------------------------------ t0070740 1
----------AAAAGGTTCATTCGGGTTTTT---------------------------------------------- t0012764 5
----------AAAAGGTTCATTCGGGTTTTTC--------------------------------------------- t0030006 2
//
mireap
LL-m0097 chr7:45882296:45882377:+ 82(nt) -28.70(kcal/mol)
TTCTTACGGTCCTGTTCCCGTTTTTCACATGTGTACTGATGTTTGATCATATGTTGGACAACGTGGATAGCACCCGTGAGGT LL-m0097 1995
.((((((((..((((((.((((.((((((((((.((....)).....)))))).)))).)))).))))))...)))))))).
*************************************************TATGTTGGACAACGTGGATAGCA********** LL-m0097-3p 1995
------------------------------------------------ATATGTTGGACAACGTGGATAGCAC--------- t0067532 1
-------------------------------------------------TATGTTGGACAACGTGGATAG------------ t0013515 5
-------------------------------------------------TATGTTGGACAACGTGGATAGC----------- t0002431 51
-------------------------------------------------TATGTTGGACAACGTGGATAGCA---------- t0000313 1017
-------------------------------------------------TATGTTGGACAACGTGGATAGCAC--------- t0000335 915
--------------------------------------------------ATGTTGGACAACGTGGATAGCA---------- t0075026 1
---------------------------------------------------TGTTGGACAACGTGGATAGCA---------- t0017389 3
---------------------------------------------------TGTTGGACAACGTGGATAGCAC--------- t0029436 2
//
mireap
LL-m0098 chr7:60546373:60546451:+ 79(nt) -41.20(kcal/mol)
TGGGTTAGCCAAAAAGTTCGTTCGGGTTTTTCCGTACCCGCATATGGAAAAGCTTGAACAAACTCTTTGGCCAATCCAA LL-m0098 19
((((((.((((((.((((.(((((((((((((((((......))))))))))))))))).)))).)))))).)))))).
**********AAAAAGTTCGTTCGGGTTTTT************************************************ LL-m0098-5p 19
----------AAAAAGTTCGTTCGGGTT--------------------------------------------------- t0033321 2
----------AAAAAGTTCGTTCGGGTTT-------------------------------------------------- t0033773 2
----------AAAAAGTTCGTTCGGGTTTT------------------------------------------------- t0017181 3
----------AAAAAGTTCGTTCGGGTTTTT------------------------------------------------ t0011296 6
----------AAAAAGTTCGTTCGGGTTTTTC----------------------------------------------- t0011597 6
//
mireap
LL-m0099 chr7:83002553:83002631:+ 79(nt) -32.74(kcal/mol)
TTGGGATGGCCAAAAAGTTTGTTTGGATTTTTCCAAAATTTCATATAGAAAAACCTGAATGAACTTCTTGGCCAACCCA LL-m0099 5
.((((.(((((((.(((((..((..(.((((((..............)))))).)..))..))))).))))))).))))
************************************************AAAAACCTGAATGAACTTCTT********** LL-m0099-3p 5
------------------------------------------------AAAAACCTGAATGAACTTCTT---------- t0021127 3
------------------------------------------------AAAAACCTGAATGAACTTCTTG--------- t0030145 2
//
mireap
LL-m0100 chr7:18970183:18970255:- 73(nt) -33.30(kcal/mol)
GCCCTGGGGTTAGGGGGAGCGGTTGGAGGACTGGGGGCTCAGCCTTCCTACCTCTCTCCGTAGGAGCCTGGTG LL-m0100 16
(((...((((((.((((((.(((.(((((.((((....)))).))))).))).)))))).))...))))))).
**********TAGGGGGAGCGGTTGGAGGAC****************************************** LL-m0100-5p 16
---------TTAGGGGGAGCGGTTGGAGGAC------------------------------------------ t0021435 3
----------TAGGGGGAGCGGTTGGAGG-------------------------------------------- t0125679 1
----------TAGGGGGAGCGGTTGGAGGA------------------------------------------- t0032836 2
----------TAGGGGGAGCGGTTGGAGGAC------------------------------------------ t0013212 5
----------TAGGGGGAGCGGTTGGAGGACT----------------------------------------- t0015969 4
-----------AGGGGGAGCGGTTGGAGGACT----------------------------------------- t0097019 1
//
mireap
LL-m0101 chr7:96924889:96924965:- 77(nt) -25.74(kcal/mol)
TTGGTTGTCCAAAAAAGTTTGTTTGGGTTTTTCAAACCATCTTACAGAAAATCCAAATGAATGCTTTGGCCAACCCA LL-m0101 56
..(((((.(((((...(((..(((((((((((..............)))))))))))..)))..))))).)))))..
**********AAAAAAGTTTGTTTGGGTTTTT********************************************* LL-m0101-5p 56
----------AAAAAAGTTTGTTTGGGTTT----------------------------------------------- t0009778 7
----------AAAAAAGTTTGTTTGGGTTTT---------------------------------------------- t0010112 7
----------AAAAAAGTTTGTTTGGGTTTTT--------------------------------------------- t0002765 42
//
mireap
LL-m0102 chr8:65347044:65347123:+ 80(nt) -33.90(kcal/mol)
CATCAGGAGGTGTCAGGAGAACTGGGATGGAATGTTGCCTCTGCTGCTTCCTGCCTGGGTCACCTGGCTCCTGCTCTTGG LL-m0102 5
((..((.(((.((((((.((.(..((..((((.((.((....)).))))))..))..).)).)))))).))).))..)).
**********TGTCAGGAGAACTGGGATGGA************************************************* LL-m0102-5p 5
----------TGTCAGGAGAACTGGGATGG-------------------------------------------------- t0076116 1
----------TGTCAGGAGAACTGGGATGGA------------------------------------------------- t0028451 2
----------TGTCAGGAGAACTGGGATGGAA------------------------------------------------ t0030114 2
//
mireap
LL-m0103 chr8:73610947:73611024:+ 78(nt) -45.90(kcal/mol)
TGAGTTGGCCAGAAAGTTCATTTAGGTTTTTCTATAGGATGCTGTGGAAAAACTTGAACGGACTTTTTGGCCAACCCA LL-m0103 10
.(.((((((((((((((((.(((((((((((((((((....))))))))))))))))).)))))))))))))))).).
************************************************AAAACTTGAACGGACTTTTT********** LL-m0103-3p 10
------------------------------------------------AAAACTTGAACGGACTTTTT---------- t0013520 5
------------------------------------------------AAAACTTGAACGGACTTTTTGGC------- t0125469 1
-------------------------------------------------AAACTTGAACGGACTTTTT---------- t0015925 4
//
mireap
LL-m0104 chr8:82932335:82932416:+ 82(nt) -45.70(kcal/mol)
GTTGGTGGGGCGCGGGGGAGGGAGGCAGGGGCGGCTCCCGGGATAAACTTGACTCTGTCCCCTTCCCCCGCAGCCGCTGCAG LL-m0104 47
....(..(((((((((((((((.(((((((..((.((....))....))...))))))).))))))))))).))).)..)..
**********CGCGGGGGAGGGAGGCAGGGGC************************************************** LL-m0104-5p 46
************************************************TTGACTCTGTCCCCTTCCCCCGCA********** LL-m0104-3p 1
---------GCGCGGGGGAGGGAGGCAGGG---------------------------------------------------- t0091749 1
----------CGCGGGGGAGGGAGGCAG------------------------------------------------------ t0032706 2
[truncated: 131 more rows]

## Sheet: Table S5
Table S5. Expression profiles of all differentially expressed known miRNAs in bovine pMEC-HH and pMEC-LL small RNA libraries.
miR-name	HH-	LL-	HH-std	LL-std	fold-change	p-value	sig-
	expressed	expressed			(log2 LL/HH)		lable
bta-miR-93	2860	1594	321.56	141.942	-1.17978	1.09e-158	**
bta-miR-92b	229	896	25.7473	79.787	1.63173	2.91e-63	**
bta-miR-92a	1898	5157	213.399	459.22	1.10563	1.18e-197	**
bta-miR-92	1873	5152	210.588	458.775	1.12336	1.65e-202	**
bta-miR-877	354	1974	39.8015	175.781	2.14288	8.77e-197	**
bta-miR-874	48	20	5.3968	1.781	-1.59942	1.21e-05	**
bta-miR-744	347	900	39.0145	80.1432	1.03857	1.14e-32	**
bta-miR-615	33	16	3.7103	1.4248	-1.38078	0.001169	**
bta-miR-502a	169	557	19.0013	49.5997	1.38423	9.14e-32	**
bta-miR-499	28	5	3.1481	0.4452	-2.82196	1.8e-06	**
bta-miR-485	0	14	0.01	1.2467	6.96197	0.0003169	**
bta-miR-484	41	17	4.6098	1.5138	-1.60653	5.02e-05	**
bta-miR-452	102	787	11.4682	70.0808	2.61138	6.56e-100	**
bta-miR-451	21	4	2.3611	0.3562	-2.7287	5.28e-05	**
bta-miR-450	28	11	3.1481	0.9795	-1.68436	0.0005444	**
bta-miR-449b	50	29	5.6217	2.5824	-1.12229	0.0006721	**
bta-miR-449a	173	43	19.451	3.8291	-2.34477	3.52e-27	**
bta-miR-424	42	19	4.7222	1.6919	-1.48081	0.0001109	**
bta-miR-362-3p	35	9	3.9352	0.8014	-2.29584	1.96e-06	**
bta-miR-34c	2039	815	229.252	72.5741	-1.65941	2.1e-190	**
bta-miR-34b	41	2	4.6098	0.1781	-4.69394	7.81e-13	**
bta-miR-346	16	47	1.7989	4.1853	1.21822	0.0023569	**
bta-miR-345-5p	112	27	12.5926	2.4043	-2.38889	1.67e-18	**
bta-miR-342	22612	6269	2542.35	558.242	-2.1872	0	**
bta-miR-33a	288	16	32.3809	1.4248	-4.50631	1.09e-80	**
bta-miR-339b	53	29	5.959	2.5824	-1.20636	0.0002071	**
bta-miR-339	147	51	16.5278	4.5414	-1.86369	1.08e-17	**
bta-miR-328	20	7	2.2487	0.6233	-1.85109	0.0018738	**
bta-miR-324	134	31	15.0661	2.7605	-2.4483	1.86e-22	**
bta-miR-320	68971	207258	7754.66	18455.9	1.25095	0	**
bta-miR-32	40	4	4.4973	0.3562	-3.6583	9.02e-11	**
bta-miR-30e-5p	458	287	51.4946	25.5568	-1.01071	2.99e-21	**
bta-miR-30c	420	150	47.2222	13.3572	-1.82185	3.41e-46	**
bta-miR-30b-5p	186	21	20.9127	1.87	-3.48327	1.68e-43	**
bta-miR-29c	1876	648	210.926	57.7031	-1.87001	2.8e-207	**
bta-miR-29b	5232	1096	588.253	97.5966	-2.59153	0	**
bta-miR-27a-5p	12	35	1.3492	3.1167	1.20792	0.00954	**
bta-miR-25	8368	4690	940.845	417.635	-1.17171	0	**
bta-miR-2476	3	19	0.3373	1.6919	2.32654	0.0031522	**
bta-miR-2475	5	24	0.5622	2.1372	1.92657	0.0028879	**
bta-miR-2459	4	27	0.4497	2.4043	2.41858	0.0002651	**
bta-miR-2454	1	16	0.1124	1.4248	3.66405	0.0008402	**
bta-miR-2447	6	28	0.6746	2.4933	1.88595	0.0014295	**
bta-miR-2431	43	176	4.8346	15.6724	1.69676	2.52e-14	**
bta-miR-2425	2	34	0.2249	3.0276	3.75082	3.79e-07	**
bta-miR-24	10	1	1.1243	0.089	-3.65908	0.0017943	**
bta-miR-23b-5p	1724	7016	193.836	624.761	1.68847	0	**
bta-miR-23b-3p	11867	6298	1334.25	560.824	-1.25041	0	**
bta-miR-23a	19117	11514	2149.39	1025.3	-1.06789	0	**
bta-miR-2388	6	30	0.6746	2.6714	1.98549	0.0006261	**
bta-miR-2387	65	263	7.3082	23.4196	1.68013	1.93e-20	**
bta-miR-2382	8	57	0.8995	5.0757	2.49641	4.06e-08	**
bta-miR-2366	5	24	0.5622	2.1372	1.92657	0.0028879	**
bta-miR-2344	360	1906	40.4761	169.725	2.06806	8.17e-182	**
bta-miR-2320	6	24	0.6746	2.1372	1.66362	0.0069947	**
bta-miR-2284h	9	62	1.0119	5.521	2.44786	1.45e-08	**
bta-miR-224	17	178	1.9114	15.8505	3.05183	1.22e-27	**
bta-miR-22-3p	2341	1406	263.207	125.201	-1.07195	9.46e-112	**
bta-miR-222	506853	1993750	56987.3	177539	1.63943	0	**
bta-miR-219-3p	0	19	0.01	1.6919	7.4025	1.71e-05	**
bta-miR-214	923	485	103.776	43.1883	-1.26476	2.01e-58	**
bta-miR-21*	64	1	7.1958	0.089	-6.33721	6.65e-22	**
bta-miR-197	33	17	3.7103	1.5138	-1.29336	0.0020217	**
bta-miR-196b	98	24	11.0185	2.1372	-2.36613	3.36e-16	**
bta-miR-196a	302	110	33.955	9.7953	-1.79346	5.45e-33	**
bta-miR-193b	1261	768	141.779	68.3888	-1.05181	3.06e-59	**
bta-miR-193a-3p	2361	227	265.456	20.2139	-3.71505	0	**
bta-miR-184	89290	316466	10039.2	28180.7	1.48906	0	**
bta-miR-17-3p	96	40	10.7936	3.5619	-1.59946	5.52e-10	**
bta-miR-16b	1407	823	158.194	73.2865	-1.11008	8.28e-72	**
bta-miR-16a	1490	822	167.526	73.1974	-1.19452	2.99e-85	**
bta-miR-15a	590	243	66.3359	21.6387	-1.61618	2.29e-54	**
bta-miR-155	416	1492	46.7724	132.86	1.50617	5.3e-93	**
bta-miR-152	10950	2129	1231.15	189.583	-2.6991	0	**
bta-miR-148a	545	328	61.2764	29.2077	-1.06898	3.01e-27	**
bta-miR-146b	148	50	16.6402	4.4524	-1.90202	2.89e-18	**
bta-miR-1468	8	40	0.8995	3.5619	1.98545	7e-05	**
bta-miR-145	447	137	50.2579	12.1996	-2.04252	5.25e-57	**
bta-miR-144	9	0	1.0119	0.01	-6.66092	0.0005687	**
bta-miR-1434	9	0	1.0119	0.01	-6.66092	0.0005687	**
bta-miR-1388-3p	10	2	1.1243	0.1781	-2.65827	0.0069605	**
bta-miR-132	22	2	2.4735	0.1781	-3.79579	1.39e-06	**
bta-miR-130a	610	233	68.5846	20.7482	-1.7249	1.64e-61	**
bta-miR-1271	72	343	8.0952	30.5435	1.91573	5.06e-31	**
bta-miR-124b	0	167	0.01	14.871	10.5383	5.5e-43	**
bta-miR-124a	0	167	0.01	14.871	10.5383	5.5e-43	**
bta-miR-106b	341	214	38.3399	19.0563	-1.00858	3.63e-16	**
bta-miR-99a*	21	11	2.3611	0.9795	-1.26934	0.0154885	*
bta-miR-95	9	3	1.0119	0.2671	-1.92161	0.0352265	*
bta-miR-2904	10	4	1.1243	0.3562	-1.65827	0.0438526	*
bta-miR-2450a	8	25	0.8995	2.2262	1.30739	0.020953	*
bta-miR-2396	11	28	1.2368	2.4933	1.01144	0.0456446	*
bta-miR-2299-3p	15	40	1.6865	3.5619	1.07861	0.0111173	*
bta-miR-2290	3	15	0.3373	1.3357	1.98549	0.0185839	*
bta-miR-206	16	7	1.7989	0.6233	-1.52912	0.0153278	*
bta-miR-139	12	5	1.3492	0.4452	-1.59958	0.0307857	*
bta-miR-1249	9	3	1.0119	0.2671	-1.92161	0.0352265	*
bta-miR-99b	3367	5253	378.564	467.769	0.305258	5.02e-22
bta-miR-99a	927	1033	104.226	91.9866	-0.18022	0.0057827
bta-miR-98	1090	1435	122.553	127.784	0.0603038	0.299297
bta-miR-9*	199	137	22.3743	12.1996	-0.875009	3.32e-08
bta-miR-9	377	537	42.3875	47.8188	0.173939	0.0728437
bta-miR-708	29	42	3.2606	3.74	0.197901	0.584225
bta-miR-7	61	68	6.8585	6.0553	-0.179695	0.474157
bta-miR-664	6	16	0.6746	1.4248	1.07866	0.119034
bta-miR-660	1221	1299	137.281	115.673	-0.247081	1.77e-05
bta-miR-532	155	252	17.4272	22.4401	0.364738	0.0128765
bta-miR-502b	15	36	1.6865	3.2057	0.926607	0.0339524
bta-miR-497	37	33	4.16	2.9386	-0.501455	0.144471
bta-miR-455*	41	46	4.6098	4.0962	-0.170418	0.574047
bta-miR-455	49	36	5.5093	3.2057	-0.78123	0.0129251
bta-miR-449c	18	35	2.0238	3.1167	0.622953	0.138998
bta-miR-425-5p	59	57	6.6336	5.0757	-0.386185	0.14779
bta-miR-425-3p	19	17	2.1362	1.5138	-0.496872	0.297631
bta-miR-424*	39	53	4.3849	4.7195	0.10609	0.740806
bta-miR-423-5p	65007	92974	7308.98	8279.15	0.179813	3.93e-132
bta-miR-423-3p	474	862	53.2936	76.7594	0.526381	9.74e-11
bta-miR-421	85	124	9.5569	11.0419	0.208374	0.309517
bta-miR-378	1909	2098	214.636	186.823	-0.200222	1.17e-05
bta-miR-374b	395	327	44.4113	29.1187	-0.608981	1.48e-08
bta-miR-374a	124	110	13.9418	9.7953	-0.509255	0.0069143
bta-miR-365-5p	344	778	38.6772	69.2793	0.840941	1.66e-20
bta-miR-365-3p	575	502	64.6494	44.7021	-0.532294	1.45e-09
bta-miR-362-5p	32	26	3.5979	2.3152	-0.636018	0.093122
bta-miR-361	74	123	8.3201	10.9529	0.39664	0.0614038
bta-miR-34a	259	233	29.1203	20.7482	-0.489039	0.0001706
bta-miR-345-3p	323	476	36.3161	42.3868	0.223006	0.0318161
bta-miR-3432	3833	3076	430.958	273.912	-0.653838	7.89e-79
bta-miR-3431	8	12	0.8995	1.0686	0.248527	0.73816
bta-miR-331	217	254	24.3981	22.6182	-0.109285	0.409544
bta-miR-330	234	540	26.3095	48.0859	0.87003	1.78e-15
bta-miR-31	75	116	8.4325	10.3296	0.292752	0.17296
bta-miR-30d	3286	8229	369.457	732.776	0.987965	5.33e-262
bta-miR-30b-3p	27	24	3.0357	2.1372	-0.506307	0.207826
bta-miR-30a-5p	193	395	21.6997	35.174	0.696834	1.93e-08
bta-miR-301a	12	13	1.3492	1.1576	-0.220967	0.686346
bta-miR-29a	195678	177433	22000.8	15800	-0.477627	0
bta-miR-296	2573	3122	289.292	278.008	-0.0574006	0.134867
bta-miR-28	114	113	12.8174	10.0624	-0.349129	0.0677373
bta-miR-27b	17513	14066	1969.05	1252.55	-0.652634	0
bta-miR-27a-3p	15256	13924	1715.29	1239.9	-0.468223	7.18e-169
bta-miR-26b	4133	3149	464.688	280.412	-0.728715	2.15e-102
bta-miR-26a	3889	3700	437.255	329.478	-0.408294	7.24e-35
bta-miR-2478	134	99	15.0661	8.8158	-0.773143	4.62e-05
bta-miR-2477	20	24	2.2487	2.1372	-0.0733693	0.850177
bta-miR-2443	305	501	34.2923	44.613	0.37958	0.0002639
bta-miR-24-3p	9367	18594	1053.17	1655.76	0.652759	3.12e-291
bta-miR-2422	43	108	4.8346	9.6172	0.99222	7.94e-05
bta-miR-2411	8	14	0.8995	1.2467	0.470919	0.488065
bta-miR-2397	9	20	1.0119	1.781	0.815621	0.163832
bta-miR-2349	16	17	1.7989	1.5138	-0.24894	0.608098
bta-miR-2346	11	16	1.2368	1.4248	0.204147	0.744904
bta-miR-2331	14	35	1.5741	3.1167	0.985492	0.0278327
bta-miR-2320*	10	23	1.1243	2.0481	0.865259	0.114283
bta-miR-2314	4	13	0.4497	1.1576	1.3641	0.0947578
bta-miR-2311	8	17	0.8995	1.5138	0.750979	0.235717
bta-miR-2284x	20972	31532	2357.96	2807.86	0.251933	2.15e-86
bta-miR-2284d	28	23	3.1481	2.0481	-0.620195	0.124348
bta-miR-22-5p	248	234	27.8836	20.8372	-0.420255	0.0013822
bta-miR-221	205212	348288	23072.7	31014.3	0.426746	0
bta-miR-215	25	30	2.8108	2.6714	-0.0733848	0.836381
bta-miR-212	10	10	1.1243	0.8905	-0.33634	0.589132
bta-miR-210	118	234	13.2672	20.8372	0.651297	4.74e-05
bta-miR-21	59236	37917	6660.12	3376.43	-0.980049	0
bta-miR-20a	88	61	9.8942	5.4319	-0.865126	0.0002762
bta-miR-204	664	578	74.656	51.4697	-0.536535	5.83e-11
bta-miR-19b	32	46	3.5979	4.0962	0.187131	0.586673
bta-miR-199c	194	403	21.8121	35.8863	0.718305	5.64e-09
bta-miR-199b	242	192	27.209	17.0972	-0.670324	1.37e-06
bta-miR-199a-5p	805	1212	90.5091	107.926	0.25391	0.0001016
bta-miR-199a-3p	70543	63231	7931.41	5630.59	-0.494291	0
bta-miR-195	34	23	3.8227	2.0481	-0.900306	0.0194725
bta-miR-194	40	35	4.4973	3.1167	-0.52904	0.111378
bta-miR-193a-5p	656	1133	73.7565	100.891	0.451961	1.07e-10
bta-miR-192	3003	3109	337.638	276.85	-0.286373	9.29e-15
bta-miR-191	4267	8849	479.755	787.986	0.715873	7.17e-164
bta-miR-186	400	294	44.9735	26.1801	-0.780605	1.26e-12
bta-miR-185	14435	14266	1622.98	1270.36	-0.35341	1.88e-95
bta-miR-1839	7338	5562	825.038	495.285	-0.736203	1.79e-183
bta-miR-181d	1105	1367	124.239	121.729	-0.0294523	0.611819
bta-miR-181c	166	222	18.664	19.7687	0.0829598	0.580696
bta-miR-181b	1206	1059	135.595	94.3018	-0.523947	5.87e-18
bta-miR-181a	3680	4449	413.756	396.175	-0.0626442	0.0513108
bta-miR-17-5p	161	203	18.1018	18.0767	-0.00200183	0.983026
bta-miR-15b	874	652	98.267	58.0593	-0.75918	1.3e-24
bta-miR-151*	599	483	67.3478	43.0102	-0.646952	1.81e-13
bta-miR-151	384	449	43.1745	39.9825	-0.110811	0.267688
bta-miR-148b	388	396	43.6243	35.263	-0.306977	0.0028993
bta-miR-143	3830	2458	430.621	218.88	-0.976279	9.09e-156
bta-miR-140	95384	140429	10724.4	12504.9	0.221602	5.51e-296
bta-miR-130b	255	247	28.6706	21.9949	-0.382403	0.0029753
bta-miR-1307	1945	4464	218.684	397.51	0.862148	2.3e-114
bta-miR-1306	133	89	14.9537	7.9253	-0.915965	2.68e-06
bta-miR-129-3p	48	78	5.3968	6.9457	0.364016	0.171603
bta-miR-128	1305	2792	146.726	248.622	0.760829	1.1e-58
bta-miR-125b	17689	16807	1988.84	1496.63	-0.41021	2.07e-153
bta-miR-125a	2538	4038	285.357	359.576	0.333529	3.76e-20
bta-miR-1224	25	17	2.8108	1.5138	-0.892806	0.0467665
bta-miR-122	288	209	32.3809	18.611	-0.798988	7.96e-10
bta-miR-10b	1350	1375	151.786	122.441	-0.309947	2.12e-08
bta-miR-10a	1978	2727	222.394	242.834	0.126853	0.0028732
bta-miR-107	19711	32986	2216.18	2937.34	0.406433	2.26e-219
bta-miR-103	43233	53227	4860.85	4739.76	-0.0363944	9.82e-05
bta-miR-101	4260	4130	478.967	367.768	-0.381131	1.21e-33
bta-miR-100	2980	2649	335.052	235.888	-0.506284	1.61e-39
bta-miR-1	395	330	44.4113	29.3858	-0.595808	2.8e-08
bta-let-7i	294170	236392	33074.6	21050.2	-0.651889	0
bta-let-7g	69968	47561	7866.76	4235.21	-0.893336	0
bta-let-7f	816449	584826	91796.4	52077.6	-0.817775	0
bta-let-7e	151227	181781	17003	16187.2	-0.070934	3.04e-45
bta-let-7d	24646	44314	2771.04	3946.07	0.509989	0
bta-let-7c	102105	109397	11480	9741.58	-0.2369	1.06E-310
bta-let-7b	1655764	1726695	186164	153759	-0.275903	0
bta-let-7a*	19	43	2.1362	3.8291	0.841959	0.0319457
bta-let-7a	2276499	2386269	255955	212492	-0.26848	0
Note: (1) LL-std: The result of Solexa sequencing exhibited, presented the normalized expression
level of miRNA in pMEC-LL library.(2) HH-std: The result of Solexa sequencing exhibited,presented
the normalized expression level of miRNA in pMEC-HH library. (3) fold-change (log2 LL-std/HH-std):
Fold change of miRNAs in both samples. (4) p-value: p-value manifests the significance of miRNA
differential between two samples. Less pvalue indicates more significance of difference of miRNA.
(5)sig-lable: significance label.*: fold change(log2)＞1 or fold change(log2)＜-1, and 0.01≤p-value≤0.05.
**: fold change(log2) ＞1 or fold change(log2) ＜-1, and p-value＜0.01, None: Others

## Sheet: Table S6
Table S6. Target gene predictions of differentially expressed known miRNAs
miRNA_name	miRNA_length	target_name	target_length	match_positon	MFE	p-value	prediction_value
>bta-miR-148a	22	NM_001034359	823	193	-19.7	0.999284	0.556405
miRNA 3' UGUUUCA---AGACA-U---CACGUGACU- 5'
||:|| ||| | ||||||||:
target 5' -GAAGGUCAGUCUCACACAUGUGCACUGGC 3'
>bta-miR-148a	22	NM_001035055	1052	360	-17.7	1	0.302107
miRNA 3' UGUUUCAAGACAUCACGUGACU- 5'
||| ||||:|||
target 5' -------ACUGA--UGCAUUGAG 3'
>bta-miR-148a	22	NM_001035057	1535	604	-12.8	1	1.01417
miRNA 3' UGUUUCAAGACAUCACGUGACU 5'
||||:||
target 5' -------------CUGCAUUGC 3'
>bta-miR-148a	22	NM_001038147	404	212	-13.2	1	1.70111
miRNA 3' UGUUUCAAGACAUCACGUGACU 5'
||:||||
target 5' -------------UUGUACUGC 3'
>bta-miR-148a	22	NM_001040510	1847	150	-18	1	1.52168
miRNA 3' UGUUUCAAGACAUCACGUGACU 5'
||||:||||
target 5' -----------AAGUGUACUGU 3'
>bta-miR-148a	22	NM_001075781	1080	19	-17.8	1	1.64983
miRNA 3' UGUUUCAAGACAUCACGUGACU- 5'
||||||||
target 5' -------------CUGCACUGAA 3'
>bta-miR-148a	22	NM_001075893	1113	411	-19.5	0.999977	0.909012
miRNA 3' UGUUUCAAGACAUCACGUGACU- 5'
:|| :||| ||||:|||
target 5' ---UGGUAUUGUU-UGCAUUGAA 3'
>bta-miR-148a	22	NM_001076186	1260	780	-18.2	1	1.14806
miRNA 3' UGUUUCAAGACAUC-ACGUGACU 5'
||| || |||:|||
target 5' ------CUCUUCAGCUGCGCUGU 3'
>bta-miR-148a	22	NM_001076328	1623	233	-18.8	1	0.0464995
miRNA 3' -UGUUUCAAG-ACA--U---C-ACGUGACU 5'
:|:|:| | || | | |||:|||
target 5' UGCGAGGGGCUUGGGGACCGGAUGCGCUGU 3'
>bta-miR-148a	22	NM_001076796	869	234	-19.6	0.999676	0.375782
miRNA 3' UGUUUCAAGACAUCACGUGACU 5'
::|||:| |||:||||
target 5' --UGGGUUUU---GUGUACUGU 3'
>bta-miR-148a	22	NM_001076806	1228	327	-13.2	1	1.01417
miRNA 3' UGUUUCAAGACAUCACGUGACU 5'
||||:||
target 5' -------------AUGCAUUGU 3'
>bta-miR-148a	22	NM_001076979	695	614	-20.4	0.986064	1.63764
miRNA 3' UGUUUCAAGACAUCACGUGACU- 5'
|||||||||
target 5' ------------UGUGCACUGAU 3'
>bta-miR-148a	22	NM_001078136	284	135	-21.2	0.611861	0.00939514
miRNA 3' -UGUUUCAAGACAUC-ACGUGACU 5'
||::: |||||: ||||:||
target 5' CACGGGUCUCUGUGCAUGCAUUGC 3'
>bta-miR-148a	22	NM_001079626	296	187	-22.6	0.368096	0.397991
miRNA 3' -UGUUUCAA-GACAUC-ACGUGACU- 5'
|||::|| || || ||:|||||
target 5' AACAGGGUGACU--AGAUGUACUGAA 3'
>bta-miR-148a	22	NM_001080235	283	186	-18.1	0.995196	0.383112
miRNA 3' UGUUUCAAGACAUC-ACGUGACU- 5'
:|||| ||||:|||
target 5' -------CUUGUAUCUGCAUUGAU 3'
>bta-miR-148a	22	NM_001080351	284	238	-25.6	0.077574	0.271535
miRNA 3' UGUUUCA--AGACAUCACGUGACU- 5'
::||| |||| |||||||:
target 5' -AGGAGUGAUCUGGUCUGCACUGGG 3'
>bta-miR-148a	22	NM_001081529	961	100	-18.3	1	1.37044
miRNA 3' UGUUUC-AAGACAUCACGUGACU- 5'
:| |||| || ||:|||||
target 5' ---UGGCUUCUAUA-UGUACUGAA 3'
>bta-miR-148a	22	NM_001081725	1922	1485	-13.3	1	0.886824
miRNA 3' -UGUUUCAA-GAC-AUCACGUGACU 5'
|||| || | | || ||:||||
target 5' CACAAUAUUGCAGAUACUGUACUGU 3'
>bta-miR-148a	22	NM_001098010	407	116	-16.3	1	1.81924
miRNA 3' -UGUUUCAA--GACAUCACGUGACU- 5'
||| || || | ||:|||||
target 5' UACAUUGUAUCCUCU--UGUACUGAU 3'
>bta-miR-148a	22	NM_001098935	990	795	-15.7	1	1.67212
miRNA 3' UGUUUCAAGACAUCACGUGACU- 5'
||||:|||
target 5' -------------AUGCAUUGAA 3'
>bta-miR-148a	22	NM_001099033	1794	428	-20.9	0.999811	1.14801
miRNA 3' UGUUUCAAGACAUCACGUGACU- 5'
||| |||:|||||
target 5' --------AUGU-GUGUACUGAU 3'
>bta-miR-148a	22	NM_001101080	878	34	-25.4	0.367847	0.546022
miRNA 3' UGUUUCAAGACAUCACGUGACU- 5'
:||| ||| ||||||||
target 5' -GGAAGGGCUGA--UGCACUGAA 3'
>bta-miR-148a	22	NM_001101129	3044	1966	-13.1	1	1.01417
miRNA 3' UGUUUCAAGACAUCACGUGACU 5'
||||:||
target 5' -------------UUGCAUUGU 3'
>bta-miR-148a	22	NM_001101176	2706	2659	-15.7	1	2.33387
miRNA 3' UGUUUCAAGACAUCACGUGACU- 5'
||:|||||
target 5' -------------UUGUACUGAU 3'
>bta-miR-148a	22	NM_001101960	2500	520	-15.6	1	0.549097
miRNA 3' -UGUUUCAAGACAUCACGUGACU 5'
:||:|| |: | ||:||||
target 5' AGCAGAGAUU--UC-UGUACUGU 3'
>bta-miR-148a	22	NM_001102135	653	319	-17.6	1	1.125
miRNA 3' -UGUUUCAAGACAUCACGUGACU- 5'
:|| ||| | |||:||||
target 5' GGCAUU-UUCAA-ACUGCGCUGAU 3'
>bta-miR-148a	22	NM_001102175	837	26	-14.1	1	0.740702
miRNA 3' UGUUUCAAG-ACAUCACGUGACU 5'
||| || ||:||||
target 5' -----UUUCAUGC--UGUACUGU 3'
>bta-miR-148a	22	NM_001102531	2938	980	-18	1	1.52168
miRNA 3' UGUUUCAAGACAUCACGUGACU 5'
||||:||||
target 5' -----------AAGUGUACUGU 3'
>bta-miR-148a	22	NM_001105326	525	212	-14.4	1	0.539775
miRNA 3' UGUUUCAAGACAUCACGUGACU 5'
||||: | ||:||||
target 5' ---UAGUUUACAACUGUACUGU 3'
>bta-miR-148a	22	NM_001109767	1410	946	-13.5	1	1.70111
miRNA 3' UGUUUCAAGACAUCACGUGACU 5'
||:||||
target 5' -------------AUGUACUGU 3'
>bta-miR-148a	22	NM_001113231	431	17	-17.4	0.999996	0.199848
miRNA 3' UGUUUCAAGACAUCACGUGACU 5'
||| |||||||
target 5' ---------AGUA-UGCACUGU 3'
>bta-miR-148a	22	NM_001113299	1686	858	-20.5	0.999942	0.996372
miRNA 3' -UGUUUCAAGACAUC-ACGUGACU- 5'
|||:| | ||| ||||||||
target 5' UACAGAAAUAU-UAGUUGCACUGAU 3'
>bta-miR-148a	22	NM_001114514	961	830	-16.1	1	0.794214
miRNA 3' UGUUUCAAGACAUC-ACGUGACU 5'
:| |||||||
target 5' -----------GGGCUGCACUGC 3'
>bta-miR-148a	22	NM_001123034	3334	644	-20.3	1	0.951426
miRNA 3' -UGUUUCAAGACAUCACGUGACU- 5'
|::|:|| || |||||||:
target 5' UAUGAGGU--UGCA-UGCACUGGA 3'
>bta-miR-148a	22	NM_001144101	1455	1247	-18.6	1	1.23425
miRNA 3' UGUUUCAAGACAUCACGUGACU- 5'
|| |||:|||||
target 5' -------CCUU--GUGUACUGAG 3'
>bta-miR-148a	22	NM_001192040	2254	36	-18.8	1	0.861312
miRNA 3' -UGUUUCAAGACAUCACGUGACU 5'
||| ||||: | |||||||
target 5' CACAUAGUUU--U--UGCACUGC 3'
>bta-miR-148a	22	NM_001192888	1674	1571	-21.9	0.993622	0.218828
miRNA 3' UGUUUCAAGACAUCACGUGACU- 5'
|||| ||||||||
target 5' ------CUCUGAU-UGCACUGAA 3'
>bta-miR-148a	22	NM_001193047	553	503	-15.7	1	2.33387
miRNA 3' UGUUUCAAGACAUCACGUGACU- 5'
||:|||||
target 5' -------------UUGUACUGAU 3'
>bta-miR-148a	22	NM_001205368	8025	3106	-21.9	1	1.40529
miRNA 3' -UGUUUCAAGACAUC-ACGUGACU- 5'
||| || |||| |||:||||
target 5' CACACAGAA-UGUAAAUGCGCUGAA 3'
>bta-miR-148a	22	NM_001205960	2977	1386	-19.4	1	0.936897
miRNA 3' -UGUUUCAAGACAUCACGUGACU- 5'
|||:: ||| |: ||:|||||
target 5' UACAGGAAUCU-UGAUGUACUGAA 3'
>bta-miR-148a	22	NM_001206014	2724	765	-23.3	0.985853	0.766643
miRNA 3' UGUUUCAAGACAUCACGUGACU- 5'
|| :|||||||||
target 5' ------GUCCAGGGUGCACUGAG 3'
>bta-miR-148a	22	NM_001206211	3199	2177	-20.8	1	1.42001
miRNA 3' UGUUUCAAGACAUCACGUGACU- 5'
||| :| |||||||||
target 5' ---UAGUAUUAU-GUGCACUGAA 3'
>bta-miR-148a	22	NM_001206761	1258	748	-20.8	0.998395	0.373774
miRNA 3' -UGUUUCAAGACAUCACGUGACU- 5'
:|:|:| | || ||||||||
target 5' CGCGAGG--CCGUC-UGCACUGAC 3'
>bta-miR-148a	22	NM_001206785	991	883	-19.3	0.999974	0.121638
miRNA 3' -UGUUUCAAGACAUC-ACGUGACU- 5'
|:||||| || ||:|||||
target 5' AAUAAAGU---GUCACUGUACUGAU 3'
>bta-miR-148a	22	NM_173941	558	119	-17	1	0.46647
miRNA 3' UGUUUCAAGACAUCACGUGACU 5'
|||| ||:||||
target 5' ------CUCUGC--UGUACUGC 3'
>bta-miR-148a	22	NM_174553	812	631	-22.5	0.828829	1.51859
miRNA 3' UGUUUCAAGACAUCACGUGACU- 5'
||||||||||
target 5' -----------CAGUGCACUGAA 3'
>bta-miR-148a	22	NM_175781	395	132	-15.3	1	0.990533
miRNA 3' UGUUUCAAGACAUCACGUGACU 5'
|||||||
target 5' -------------AUGCACUGC 3'
>bta-miR-148a	22	NM_203358	607	286	-15.4	1	0.990533
miRNA 3' UGUUUCAAGACAUCACGUGACU 5'
|||||||
target 5' -------------UUGCACUGU 3'
>bta-miR-148a	22	NM_001017942	267	169	-16.4	0.999998	0.805772
miRNA 3' UGUUUCAAGACAUCACGUGACU 5'
||| ||:||||
target 5' ---------AGUACUGUACUGU 3'
>bta-miR-148a	22	NM_001034386	1006	449	-13.2	1	1.01417
miRNA 3' UGUUUCAAGACAUCACGUGACU 5'
||||:||
target 5' -------------AUGCAUUGU 3'
>bta-miR-148a	22	NM_001034565	813	619	-12.8	1	1.01417
miRNA 3' UGUUUCAAGACAUCACGUGACU 5'
||||:||
target 5' -------------CUGCAUUGC 3'
>bta-miR-148a	22	NM_001034738	230	178	-16.5	0.999971	0.0761913
miRNA 3' UGUUUCAAGA-CAUC-ACGUGACU 5'
|||| | || |||||||
target 5' -GAAAGCUAUGGUCCUUGCACUGC 3'
>bta-miR-148a	22	NM_001037612	222	119	-19.1	0.894333	0.434801
miRNA 3' UGUUUCAAGACAUCACGUGACU- 5'
|||| ||||:|||
target 5' ------CUCUGA--UGCAUUGAC 3'
>bta-miR-148a	22	NM_001038533	1570	1116	-16.7	1	0.871988
miRNA 3' -UGUUU-CAA--G-AC--A---UC-ACGUGACU- 5'
:||:| || | || | || ||:|||||
target 5' GGCAGAGGUGGGCCUGGAUAACAGAUGUACUGAG 3'
>bta-miR-148a	22	NM_001046179	1244	833	-13.4	1	1.70111
miRNA 3' UGUUUCAAGACAUCACGUGACU 5'
||:||||
target 5' -------------UUGUACUGU 3'
>bta-miR-148a	22	NM_001046538	2458	1089	-13.3	1	1.70111
miRNA 3' UGUUUCAAGACAUCACGUGACU 5'
||:||||
target 5' -------------CUGUACUGU 3'
>bta-miR-148a	22	NM_001046565	797	77	-20.7	0.985762	0.563427
miRNA 3' UGUUUCAAGACAUC-ACGUGACU- 5'
||: ||:|||: ||:|||||
target 5' CCAGCCUUUUGUGUUUGUACUGAG 3'
>bta-miR-148a	22	NM_001046581	2390	2309	-13.4	1	1.70111
miRNA 3' UGUUUCAAGACAUCACGUGACU 5'
||:||||
target 5' -------------UUGUACUGU 3'
>bta-miR-148a	22	NM_001046605	2266	1236	-19.1	1	0.599255
miRNA 3' UGUUUCA-AGACAUC---ACGUGACU- 5'
:|||| ||| || ||||||||
target 5' CUAAAGAAUCUA-AGCUUUGCACUGAC 3'
>bta-miR-148a	22	NM_001075532	1293	1236	-16.9	1	0.0935354
miRNA 3' UGUUUCAAG---ACAUC-ACGUGACU 5'
:||| | ||| |||||||
target 5' --UGAGUGCAGGUGUCACUGCACUGC 3'
>bta-miR-148a	22	NM_001075679	673	89	-15.3	1	0.990533
miRNA 3' UGUUUCAAGACAUCACGUGACU 5'
|||||||
target 5' -------------AUGCACUGC 3'
>bta-miR-148a	22	NM_001075779	1060	55	-13	1	1.01417
miRNA 3' UGUUUCAAGACAUCACGUGACU 5'
||||:||
target 5' -------------CUGCAUUGU 3'
>bta-miR-148a	22	NM_001076467	587	535	-15.4	1	0.990533
miRNA 3' UGUUUCAAGACAUCACGUGACU 5'
|||||||
target 5' -------------UUGCACUGU 3'
>bta-miR-148a	22	NM_001076895	583	530	-13.9	1	0.548979
miRNA 3' UGUUUCAA-GACAUCACGUGACU 5'
:|| || || ||:||||
target 5' ---UGGUGACUUUA-UGUACUGU 3'
>bta-miR-148a	22	NM_001077016	1010	457	-13.5	1	1.70111
miRNA 3' UGUUUCAAGACAUCACGUGACU 5'
||:||||
target 5' -------------AUGUACUGU 3'
>bta-miR-148a	22	NM_001077931	1889	1742	-17.7	1	1.64983
miRNA 3' UGUUUCAAGACAUCACGUGACU- 5'
||||||||
target 5' -------------AUGCACUGAC 3'
>bta-miR-148a	22	NM_001079773	164	121	-18	0.944212	1.64983
miRNA 3' UGUUUCAAGACAUCACGUGACU- 5'
||||||||
target 5' -------------AUGCACUGAA 3'
>bta-miR-148a	22	NM_001083779	1535	76	-22.8	0.952433	0.922806
miRNA 3' UGUUUC-AAGACAUC-ACGUGACU- 5'
:|:| ||| | :| ||||||||
target 5' -UGAGGCUUCAGGGGAUGCACUGAG 3'
>bta-miR-148a	22	NM_001098941	237	1	-13	1	1.94097
miRNA 3' UGUUUCAAGACAUCACGUGACU 5'
||:||||
target 5' --------------UGUACUGC 3'
>bta-miR-148a	22	NM_001099070	945	934	-18.1	1	0.948715
miRNA 3' UGUUUCAAGACAUCACGUGACU 5'
||||||||
target 5' ------------UGUGCACUGU 3'
>bta-miR-148a	22	NM_001099151	3875	3686	-15.4	1	0.990533
miRNA 3' UGUUUCAAGACAUCACGUGACU 5'
|||||||
target 5' -------------UUGCACUGU 3'
>bta-miR-148a	22	NM_001101127	1987	1379	-15.5	1	0.990533
miRNA 3' UGUUUCAAGACAUCACGUGACU 5'
|||||||
target 5' -------------AUGCACUGU 3'
>bta-miR-148a	22	NM_001101175	2617	1046	-17.7	1	1.44645
miRNA 3' UGUUUCAAGACAUCACGUGACU 5'
||||:|||
target 5' ------------UGUGCGCUGU 3'
>bta-miR-148a	22	NM_001101234	1849	319	-13.3	1	1.70111
miRNA 3' UGUUUCAAGACAUCACGUGACU 5'
||:||||
target 5' -------------CUGUACUGU 3'
>bta-miR-148a	22	NM_001102065	686	166	-15.7	1	1.09433
miRNA 3' UGUUUCAAGACAUC---ACGUGACU- 5'
||| ||||:|||
target 5' ----------AUAGAAAUGCAUUGAU 3'
>bta-miR-148a	22	NM_001103312	1525	847	-20	0.999987	0.656074
miRNA 3' UGUUUCAAGACAUCACGUGACU 5'
:||||||||
target 5' -----------AGGUGCACUGU 3'
>bta-miR-148a	22	NM_001103316	1617	1385	-19.7	0.999999	0.217522
miRNA 3' -UGU--UUCAAGACAUCACGUGACU- 5'
||: |||||| | ||||:|||
target 5' GACGUCAAGUUC---ACUGCAUUGAA 3'
>bta-miR-148a	22	NM_001105045	1627	1488	-22.9	0.954251	0.664985
miRNA 3' UGUUUCAA-GACAUCACGUGACU 5'
:|:|||| | || |||:||||
target 5' GUAGAGUUGCAGUUGUGUACUGC 3'
>bta-miR-148a	22	NM_001105336	637	521	-15.3	1	0.990533
miRNA 3' UGUUUCAAGACAUCACGUGACU 5'
|||||||
target 5' -------------AUGCACUGC 3'
>bta-miR-148a	22	NM_001105426	936	197	-13.4	1	1.70111
miRNA 3' UGUUUCAAGACAUCACGUGACU 5'
||:||||
target 5' -------------UUGUACUGU 3'
>bta-miR-148a	22	NM_001113255	755	175	-24.7	0.415178	0.57185
miRNA 3' UGUUUCAAGACAUCACGUGACU- 5'
||||: ||||||||||
target 5' ---UAGUUUAACAGUGCACUGAU 3'
>bta-miR-148a	22	NM_001114657	246	142	-19.9	0.803278	0.656074
miRNA 3' UGUUUCAAGACAUCACGUGACU 5'
:||||||||
target 5' -----------GGGUGCACUGC 3'
>bta-miR-148a	22	NM_001172576	1383	242	-16.3	1	0.998156
miRNA 3' UGUUUCAAGACAUC--ACGUGACU 5'
:||| |:| || |||:|||
target 5' -AGAAGCUUUUUAAACUGCGCUGU 3'
>bta-miR-148a	22	NM_001191128	742	88	-19.2	0.999773	1.69109
miRNA 3' UGUUUCAAGACAUCACGUGACU- 5'
|||| ||:|||||
target 5' --------AUGUA-UGUACUGAA 3'
>bta-miR-148a	22	NM_001191228	1076	663	-22.5	0.910748	1.51859
miRNA 3' UGUUUCAAGACAUCACGUGACU- 5'
||||||||||
target 5' -----------CAGUGCACUGAG 3'
>bta-miR-148a	22	NM_001192516	2481	2178	-15.3	1	0.20087
miRNA 3' -UGUUUCAAGA--CAUCACGUGACU 5'
:||| || || ||:||||
target 5' UGCAAC--UCCUGGUUCUGUACUGU 3'
>bta-miR-148a	22	NM_001192665	1531	1400	-17.8	1	1.64879
miRNA 3' UGUUUCAAGACAUC-ACGUGACU- 5'
::| || || | ||:|||||
target 5' --UGGG-UCAGUUGCUGUACUGAU 3'
>bta-miR-148a	22	NM_001192711	1786	893	-14.4	1	0.640973
miRNA 3' -UGUUUCAAGACA-UC---ACGUGACU 5'
|:||| ||| || ||||:||
target 5' GAUAAAAAUCUUAAAGGAUUGCAUUGC 3'
>bta-miR-148a	22	NM_001192811	534	48	-19.9	0.984173	0.497161
miRNA 3' UGUUUCAAGACAUCACGUGACU- 5'
||| ||||||||
target 5' -------ACUGAA-UGCACUGAC 3'
>bta-miR-148a	22	NM_001193206	1914	1519	-19.5	1	0.358124
miRNA 3' -UGUUUCAAGACAUCACGUGACU 5'
||||| || ||||:|||
target 5' CACAAAC--CUU--GUGCGCUGC 3'
>bta-miR-148a	22	NM_001205384	1365	1272	-18.9	1	1.17263
miRNA 3' UGUUUCAAGACAUCACGUGACU- 5'
:||| || |||||||:
target 5' -GGAAGA--UGC--UGCACUGGG 3'
>bta-miR-148a	22	NM_001205789	1880	837	-19.8	1	0.826013
miRNA 3' UGUUUCAAGACAUCACGUGACU 5'
|||||||||
target 5' -----------AAGUGCACUGC 3'
>bta-miR-148a	22	NM_001205941	544	239	-21.6	0.825588	0.787337
miRNA 3' -UGUUUCAAGACA-UC--ACGUGACU- 5'
:| || ||| || |||||||:
target 5' AGCUGUGUCCUGGGAGUAUGCACUGGC 3'
>bta-miR-148a	22	NM_001205951	4570	435	-26.8	0.784503	0.979218
miRNA 3' UGUUUCAAGACAU--CACGUGACU- 5'
:::| ||||: ||||||||:
target 5' -GGGGGAACUGUGCUGUGCACUGGG 3'
>bta-miR-148a	22	NM_001206460	1545	45	-15.6	1	1.67212
miRNA 3' UGUUUCAAGACAUCACGUGACU- 5'
||||:|||
target 5' -------------UUGCAUUGAA 3'
>bta-miR-148a	22	NM_173918	761	219	-21.8	0.902543	0.924829
miRNA 3' UGUUUCAAG--ACA--UC-ACGUGACU- 5'
:||| || || || ||||||||
target 5' -GGAAGCUCACUGGCCAGAUGCACUGAG 3'
>bta-miR-148a	22	NM_174339	1173	1064	-18.6	1	0.231188
miRNA 3' UGUUUCAAGACAUCACGUGACU 5'
|||| |||||:||
target 5' -----UUUCUAU-GUGCAUUGU 3'
>bta-miR-148a	22	NM_174588	1436	126	-18.9	1	1.44864
miRNA 3' UGUUUCAAGACAUCACGUGACU- 5'
||| ||:|||||
target 5' ---------AGUAUUGUACUGAA 3'
>bta-miR-148a	22	NM_174705	1559	175	-24.7	0.719536	0.57185
miRNA 3' UGUUUCAAGACAUCACGUGACU- 5'
||||: ||||||||||
target 5' ---UAGUUUAACAGUGCACUGAU 3'
>bta-miR-148a	22	NM_175803	184	69	-15.3	1	0.990533
miRNA 3' UGUUUCAAGACAUCACGUGACU 5'
|||||||
target 5' -------------AUGCACUGC 3'
>bta-miR-148a	22	NM_182786	809	561	-16.3	1	0.431586
miRNA 3' UGUUUCAA-GAC-AUCACGUGACU 5'
:|| ||| ||| | ||||:||
target 5' GUAACGUUACUGAUCAUGCAUUGU 3'
>bta-miR-148a	22	NR_003052	988	353	-18.8	0.999999	1.08755
miRNA 3' UGUUUCAAGACAUCACGUGACU- 5'
||| |||||||:
target 5' ---------AGUA-UGCACUGGU 3'
>bta-miR-148a	22	NM_001001440	1013	896	-15.4	1	0.990533
miRNA 3' UGUUUCAAGACAUCACGUGACU 5'
|||||||
target 5' -------------UUGCACUGU 3'
>bta-miR-148a	22	NM_001034653	1698	105	-19	1	0.713793
miRNA 3' UGUUUCAAGACAUCACGUGACU- 5'
|:|| |||:||||
target 5' ------CUUUGCACUGCGCUGAA 3'
>bta-miR-148a	22	NM_001034714	455	307	-18.7	0.998562	0.626731
miRNA 3' UGUUUC--AAG---ACAUCACGUGACU- 5'
|||| ||| || ||||||||
target 5' -AAAAGAAUUCACUUGAA-UGCACUGAG 3'
>bta-miR-148a	22	NM_001035452	357	199	-16	1	2.33387
miRNA 3' UGUUUCAAGACAUCACGUGACU- 5'
||:|||||
target 5' -------------AUGUACUGAA 3'
>bta-miR-148a	22	NM_001046182	1483	466	-22.5	0.966125	1.51859
miRNA 3' UGUUUCAAGACAUCACGUGACU- 5'
||||||||||
target 5' -----------AAGUGCACUGAA 3'
>bta-miR-148a	22	NM_001046278	56	3	-21.2	0.061284	0.550174
miRNA 3' -UGUUUCAAGACAUC-ACGUGACU- 5'
:| ||| || |:| ||:|||||
target 5' GGCUAAGAACUAUGGAUGUACUGAU 3'
>bta-miR-148a	22	NM_001046280	2006	594	-17.6	1	2.10209
miRNA 3' UGUUUCAAGACAUCACGUGACU- 5'
|||:||||
target 5' -------------AUGCGCUGAG 3'
>bta-miR-148a	22	NM_001046444	1015	50	-15.2	1	0.985907
miRNA 3' UGUUUCAAGACAUCACGUGACU 5'
||| ||:||||
target 5' ---------AGUA-UGUACUGC 3'
>bta-miR-148a	22	NM_001076053	1609	1502	-17.7	1	0.27141
miRNA 3' UGUUUCAAG---ACAUC-ACGUGACU 5'
|||: ||| |||||||
target 5' ----UGUUUACAUGUCCAUGCACUGC 3'
>bta-miR-148a	22	NM_001076275	364	152	-15.1	1	0.990533
miRNA 3' UGUUUCAAGACAUCACGUGACU 5'
|||||||
target 5' -------------CUGCACUGC 3'
>bta-miR-148a	22	NM_001076307	484	302	-15	1	1.45024
miRNA 3' UGUUUCAAGACAUCACGUGACU 5'
|||:|||
target 5' -------------UUGCGCUGU 3'
>bta-miR-148a	22	NM_001076802	668	339	-17.6	1	1.64983
miRNA 3' UGUUUCAAGACAUCACGUGACU- 5'
||||||||
target 5' -------------UUGCACUGAC 3'
>bta-miR-148a	22	NM_001076848	1948	17	-15.7	1	1.67212
miRNA 3' UGUUUCAAGACAUCACGUGACU- 5'
||||:|||
target 5' -------------AUGCAUUGAG 3'
>bta-miR-148a	22	NM_001077926	901	68	-19.1	0.999977	0.15525
miRNA 3' UGUUUCAAGACAUCACGUGACU- 5'
||:|| |||||||:
target 5' -----UUUUUGAC-UGCACUGGG 3'
>bta-miR-148a	22	NM_001078004	1871	506	-20.3	0.999992	2.18952
miRNA 3' UGUUUCAAGACAUCACGUGACU- 5'
||||:|||||
target 5' -----------AAGUGUACUGAU 3'
>bta-miR-148a	22	NM_001083392	1525	1097	-15.3	1	0.990533
miRNA 3' UGUUUCAAGACAUCACGUGACU 5'
|||||||
target 5' -------------CUGCACUGU 3'
>bta-miR-148a	22	NM_001083507	1244	333	-13.2	1	1.01417
miRNA 3' UGUUUCAAGACAUCACGUGACU 5'
||||:||
target 5' -------------AUGCAUUGU 3'
>bta-miR-148a	22	NM_001083704	2199	163	-15.1	1	0.990533
miRNA 3' UGUUUCAAGACAUCACGUGACU 5'
|||||||
target 5' -------------CUGCACUGC 3'
>bta-miR-148a	22	NM_001083775	1079	26	-24.3	0.636445	0.542827
miRNA 3' UGUUUCAAGACAU--CACGUGACU- 5'
|||| ||||||||:
target 5' -------GCUGUUUUGUGCACUGGC 3'
>bta-miR-148a	22	NM_001098011	1330	372	-24.3	0.723639	0.324689
miRNA 3' UGUUUCAAGACA--UCACGUGACU- 5'
| ||| ||||||||||
target 5' ------AUGUGUACAGUGCACUGAU 3'
>bta-miR-148a	22	NM_001098109	3765	2903	-18.3	1	1.051
miRNA 3' UGUUUCAAGACAUCACGUGACU- 5'
::|||:| | ||||:|||
target 5' --UGGGUUUUUU--UGCAUUGAA 3'
>bta-miR-148a	22	NM_001101217	1358	1144	-20.1	0.999936	1.29611
miRNA 3' UGUUUCAAGACAUC-ACGUGACU- 5'
|||: || ||:|||||
target 5' ----CGUUUG--AGAUGUACUGAA 3'
>bta-miR-148a	22	NM_001101879	325	110	-15.4	1	1.67212
miRNA 3' UGUUUCAAGACAUCACGUGACU- 5'
||||:|||
target 5' -------------AUGCAUUGAC 3'
>bta-miR-148a	22	NM_001102020	559	232	-18.6	0.999809	1.0043
miRNA 3' UGUUUCAA-GACAUC-ACGUGACU- 5'
:||| | | || ||:|||||
target 5' -GGAAGAAGCAGAAGUUGUACUGAA 3'
>bta-miR-148a	22	NM_001102134	348	60	-19.8	0.930315	1.48046
miRNA 3' UGUUUCAAGACAUC-ACGUGACU- 5'
||| ||||||||
target 5' ----------AUAGUUGCACUGAA 3'
>bta-miR-148a	22	NM_001102213	1496	1207	-18.5	1	1.50868
miRNA 3' UGUUUCAAGACAUC-ACGUGACU- 5'
|||| ||:|||||
target 5' --------AUGUACUUGUACUGAA 3'
>bta-miR-148a	22	NM_001102324	576	451	-15.1	1	0.990533
miRNA 3' UGUUUCAAGACAUCACGUGACU 5'
|||||||
target 5' -------------CUGCACUGC 3'
>bta-miR-148a	22	NM_001102509	2035	363	-25.4	0.708131	1.27331
miRNA 3' -UGUUUCAAGACAUCACGUGACU- 5'
|| ::|| | :||||:||||
target 5' AACUGGGUG--GGGGUGCGCUGAG 3'
>bta-miR-148a	22	NM_001110073	925	533	-15.4	1	0.1646
miRNA 3' UGUUUCAAG-ACAUCACGUGACU 5'
|| || |||||||
target 5' ------CUCAUGCA-UGCACUGC 3'
>bta-miR-148a	22	NM_001191120	2326	1441	-12.8	1	1.01417
miRNA 3' UGUUUCAAGACAUCACGUGACU 5'
||||:||
target 5' -------------CUGCAUUGC 3'
>bta-miR-148a	22	NM_001192222	625	153	-13.5	1	1.70111
miRNA 3' UGUUUCAAGACAUCACGUGACU 5'
||:||||
target 5' -------------AUGUACUGU 3'
>bta-miR-148a	22	NM_001192380	1536	930	-20.9	0.999405	0.5162
miRNA 3' UGUUUCAAGAC-AU--CACGUGACU 5'
|||| | ||||:|||
target 5' ------GUCUGUUUUUGUGCGCUGU 3'
>bta-miR-148a	22	NM_001192872	634	142	-13.5	1	0.0123077
miRNA 3' -UGUU---UCA-AGACAUCACGUGACU 5'
:||| ||| | | ||||:||
target 5' UGCAAUACAGUAUAAGAACUGCAUUGU 3'
>bta-miR-148a	22	NM_001192876	898	620	-16.3	1	0.794214
miRNA 3' UGUUUCAAGACAUC-ACGUGACU 5'
:| |||||||
target 5' -----------GGGCUGCACUGU 3'
>bta-miR-148a	22	NM_001192969	489	117	-20.9	0.89128	0.14976
miRNA 3' UGUUUCAAGACAUCACGUGACU 5'
|| || ||||||||
target 5' ------GUCCGUUGUGCACUGC 3'
>bta-miR-148a	22	NM_001193017	1925	1822	-20	0.999999	0.656074
miRNA 3' UGUUUCAAGACAUCACGUGACU 5'
:||||||||
target 5' -----------AGGUGCACUGU 3'
>bta-miR-148a	22	NM_001193030	1055	408	-19.4	0.999977	0.439171
miRNA 3' UGUUUCAAGACAUCACGUGACU- 5'
||| |||||||:
target 5' -------ACUGAACUGCACUGGG 3'
>bta-miR-148a	22	NM_001205500	444	395	-13.3	1	1.70111
miRNA 3' UGUUUCAAGACAUCACGUGACU 5'
||:||||
target 5' -------------CUGUACUGU 3'
>bta-miR-148a	22	NM_001205831	3028	390	-17.8	1	1.64983
miRNA 3' UGUUUCAAGACAUCACGUGACU- 5'
||||||||
target 5' -------------CUGCACUGAA 3'
>bta-miR-148a	22	NM_001206215	2251	930	-18.8	1	0.396272
miRNA 3' UGUUUCAAGACAUC-ACGUGACU- 5'
|:|| |:| || ||||||||
target 5' -GAGAGAUUUAUAUUUGCACUGAU 3'
>bta-miR-148a	22	NM_001206860	1976	87	-24.3	0.861032	0.2067
miRNA 3' UGUUUCAAGACAUC---ACGUGACU- 5'
|||||| |||||||:
target 5' -------CCUGUAGCUCUGCACUGGG 3'
>bta-miR-148a	22	NM_001242311	1443	338	-17.6	1	1.63621
miRNA 3' -UGUUUCAAGAC--AUCACGUGACU- 5'
||||| ||:| || ||:|||||
target 5' AACAAAUUUUUAAUUA-UGUACUGAA 3'
>bta-miR-148a	22	NM_001244181	1867	627	-18.4	1	0.882433
miRNA 3' UGUUUCAAGACAUCACGUGACU- 5'
:||| || | ||||||||
target 5' -AGAAG-UC---AUUGCACUGAA 3'
>bta-miR-148a	22	NM_001244182	1867	627	-18.4	1	0.882433
miRNA 3' UGUUUCAAGACAUCACGUGACU- 5'
:||| || | ||||||||
target 5' -AGAAG-UC---AUUGCACUGAA 3'
>bta-miR-148a	22	NM_174336	738	652	-22.1	0.855316	0.423655
miRNA 3' UGUUUCA--AG--AC--AUCACGUGACU- 5'
:|:|| || || |||||||:|||
target 5' CUAGAGAUAUCAUUGAAUAGUGCAUUGAA 3'
>bta-miR-148a	22	NM_174430	1718	1621	-15.6	1	2.33387
miRNA 3' UGUUUCAAGACAUCACGUGACU- 5'
||:|||||
target 5' -------------CUGUACUGAU 3'
>bta-miR-148a	22	NM_174619	1332	571	-18	1	0.0247243
miRNA 3' UGUUUCAAGACAUC---ACGUGACU- 5'
|| || |||||||:
target 5' ------CUCGAGAGGUUUGCACUGGA 3'
>bta-miR-148a	22	NM_001075302	700	294	-17.8	1	1.52168
miRNA 3' UGUUUCAAGACAUCACGUGACU 5'
||||:||||
target 5' -----------AAGUGUACUGC 3'
>bta-miR-148a	22	NM_001076029	934	625	-16	1	2.33387
miRNA 3' UGUUUCAAGACAUCACGUGACU- 5'
||:|||||
target 5' -------------AUGUACUGAA 3'
>bta-miR-148a	22	NM_001076823	770	236	-12.8	1	1.01417
miRNA 3' UGUUUCAAGACAUCACGUGACU 5'
||||:||
target 5' -------------CUGCAUUGC 3'
>bta-miR-148a	22	NM_001076907	2462	546	-18.2	1	0.106995
miRNA 3' -UGUU-UCA--AGA--CAUCACGUGACU 5'
|| ||| || ||| ||:||||
target 5' UACUGUAGUUUUCAAGGUACUGUACUGU 3'
>bta-miR-148a	22	NM_001080296	511	355	-19.5	0.992316	0.190278
miRNA 3' -UGUUUCAAGACAUCACGUGACU 5'
|||: ||| ||||:|||
target 5' CACAGCC-UCU---GUGCGCUGU 3'
>bta-miR-148a	22	NM_001083727	1643	732	-19.5	1	0.648336
miRNA 3' -UGUUUCAAGACAUCACGUGACU- 5'
:||:| ||| | ||||||||
target 5' AGCAGAUUUC---A-UGCACUGAU 3'
>bta-miR-148a	22	NM_001098889	1214	32	-24.1	0.72097	0.316869
miRNA 3' UGUUUCAAGACA--UCACGUGACU- 5'
||| ||||||||||
target 5' -------CCUGCGAAGUGCACUGAA 3'
>bta-miR-148a	22	NM_001098939	2962	1240	-19.4	1	1.05336
miRNA 3' UGUUUCAAGACAUC-ACGUGACU- 5'
::|| ||| ||:|||||
target 5' --CGGGUG--GUAUCUGUACUGAG 3'
>bta-miR-148a	22	NM_001102240	615	576	-13	1	1.01417
miRNA 3' UGUUUCAAGACAUCACGUGACU 5'
||||:||
target 5' -------------AUGCAUUGC 3'
>bta-miR-148a	22	NM_001103100	1611	1284	-20.3	0.999966	0.213135
miRNA 3' UGUUUCAA-GACAUC-ACGUGACU- 5'
:||| :|| :| ||||:|||
target 5' -AGAAGGCAUUGAGGAUGCAUUGAC 3'
>bta-miR-148a	22	NM_001109962	4816	3721	-21	1	0.350726
miRNA 3' UGUUUCAA-GACAUC---ACGUGACU- 5'
:||| ||| || ||:|||||
target 5' --UGAGUAGCUG-AGUAUUGUACUGAA 3'
>bta-miR-148a	22	NM_001113572	97	40	-17.6	0.832081	1.76412
miRNA 3' UGUUUCAAGACAUC-ACGUGACU- 5'
|| |||||||:
target 5' -----------GAGCUGCACUGGC 3'
>bta-miR-148a	22	NM_001192070	1208	1008	-19.5	0.99999	0.85572
miRNA 3' UGUUUCAAGACAUCACGUGACU- 5'
|| ||||||||
target 5' ---------CGUCUUGCACUGAA 3'
>bta-miR-148a	22	NM_001192750	1593	247	-13.6	1	1.21479
miRNA 3' UGUUUCAAGACAUCACGUGACU 5'
|| ||:||||
target 5' ---------AGUU-UGUACUGU 3'
>bta-miR-148a	22	NM_001192817	588	447	-18.2	0.999985	0.00535683
miRNA 3' UGUUUCAAGACAUCACGUGACU 5'
|| || |||||||
target 5' ------AUCCGUCUUGCACUGU 3'
>bta-miR-148a	22	NM_001206310	2240	2163	-13.2	1	1.01417
miRNA 3' UGUUUCAAGACAUCACGUGACU 5'
||||:||
target 5' -------------AUGCAUUGU 3'
>bta-miR-148a	22	NM_001206331	1778	103	-17.6	1	0.967326
miRNA 3' UGUUUCAAGACAUCACGUGACU- 5'
||| ||||:|||
target 5' ---------AGUA-UGCAUUGAA 3'
>bta-miR-148a	22	NM_001206537	1932	644	-13.9	1	0.0196647
miRNA 3' UGUUUCAAGACAUC--ACGUGACU 5'
:||:|| | | ||:||||
target 5' GUAAGGUCCCAGAACCUGUACUGU 3'
>bta-miR-148a	22	NM_001014933	604	242	-15.4	1	0.990533
miRNA 3' UGUUUCAAGACAUCACGUGACU 5'
|||||||
target 5' -------------UUGCACUGU 3'
>bta-miR-148a	22	NM_001033762	791	757	-13.1	1	1.70111
miRNA 3' UGUUUCAAGACAUCACGUGACU 5'
||:||||
target 5' -------------CUGUACUGC 3'
>bta-miR-148a	22	NM_001034604	299	238	-17.9	0.998265	0.286345
miRNA 3' UGUUUCAAGACAUCACGUGACU- 5'
:||| ||||:|||
target 5' -------CUUGU--UGCAUUGAA 3'
>bta-miR-148a	22	NM_001035271	1331	256	-20.6	0.999432	1.63764
miRNA 3' UGUUUCAAGACAUCACGUGACU- 5'
|||||||||
target 5' ------------UGUGCACUGAG 3'
>bta-miR-148a	22	NM_001035326	360	245	-17.7	0.999835	1.64983
miRNA 3' UGUUUCAAGACAUCACGUGACU- 5'
||||||||
target 5' -------------UUGCACUGAU 3'
>bta-miR-148a	22	NM_001035476	756	608	-18.5	0.999995	1.44864
miRNA 3' UGUUUCAAGACAUCACGUGACU- 5'
||| ||:|||||
target 5' ---------GGUACUGUACUGAU 3'
>bta-miR-148a	22	NM_001037587	635	435	-19.4	0.998446	0.106713
miRNA 3' UGUUUCAA-GACAUC--ACGUGACU- 5'
:||| | ||| |||||||:
target 5' -AGAAGAGACGGUAUCUUGCACUGGG 3'
>bta-miR-148a	22	NM_001076103	806	483	-15.3	1	0.990533
miRNA 3' UGUUUCAAGACAUCACGUGACU 5'
|||||||
target 5' -------------CUGCACUGU 3'
>bta-miR-148a	22	NM_001076842	410	154	-17.6	0.999974	1.64983
miRNA 3' UGUUUCAAGACAUCACGUGACU- 5'
||||||||
target 5' -------------UUGCACUGAC 3'
>bta-miR-148a	22	NM_001077837	2506	649	-20.1	1	0.63266
miRNA 3' UGUUUCAAGACAUC-ACGUGACU- 5'
| |||| ||||||||
target 5' ------CUGUGUAAAUGCACUGAU 3'
>bta-miR-148a	22	NM_001080234	1466	117	-18	1	1.52168
miRNA 3' UGUUUCAAGACAUCACGUGACU 5'
||||:||||
target 5' -----------CAGUGUACUGU 3'
>bta-miR-148a	22	NM_001080911	553	312	-15.8	1	2.33387
miRNA 3' UGUUUCAAGACAUCACGUGACU- 5'
||:|||||
target 5' -------------CUGUACUGAG 3'
>bta-miR-148a	22	NM_001083424	852	741	-15.3	1	0.990533
miRNA 3' UGUUUCAAGACAUCACGUGACU 5'
|||||||
target 5' -------------CUGCACUGU 3'
>bta-miR-148a	22	NM_001099071	1003	616	-13.4	1	1.70111
miRNA 3' UGUUUCAAGACAUCACGUGACU 5'
||:||||
target 5' -------------UUGUACUGU 3'
>bta-miR-148a	22	NM_001099180	602	37	-15.9	1	0.100938
miRNA 3' UGUUUCAAGA-CAUCACGUGACU 5'
|||| || ||| ||:||||
target 5' CCAAAAC-CUAGUA-UGUACUGU 3'
>bta-miR-148a	22	NM_001101099	1195	1167	-17.5	1	0.500645
miRNA 3' UGUUUCAAGACAUC-ACGUGACU 5'
:| ||| ||| |||||||
target 5' UUAUUGUUA-GUAAAUGCACUGU 3'
>bta-miR-148a	22	NM_001102204	1515	718	-19.3	1	0.674887
miRNA 3' UGUUUCAAGACAUCACGUGACU 5'
: :| |||| ||:||||
target 5' UUGGGGAUCUGA--UGUACUGU 3'
>bta-miR-148a	22	NM_001102526	1970	1874	-21.8	0.997931	0.309675
miRNA 3' UGUUUCAAGACAUC-ACGUGACU 5'
|:::| |:|| || |||:|||
target 5' UCGGGGCUUUGCAGCUGCGCUGU 3'
>bta-miR-148a	22	NM_001103285	2002	604	-22.5	0.989495	0.571931
miRNA 3' UGUUUCAAGACAUC--ACGUGACU- 5'
|||:| ||||||||
target 5' --------GUGUGGGUUGCACUGAC 3'
>bta-miR-148a	22	NM_001191200	2944	1032	-23.7	0.978462	0.0659547
miRNA 3' UGUUUCAAGACAUCACGUGACU 5'
||| |:||||||||
target 5' ------AUCUUUGGUGCACUGC 3'
>bta-miR-148a	22	NM_001192601	715	375	-22.9	0.711619	0.560411
miRNA 3' UGUUUCA--AGACAU-CACGUGACU- 5'
||:| ||| | |||||||||
target 5' -AAAGGGACUCUUCAUGUGCACUGAA 3'
>bta-miR-148a	22	NM_001192680	2153	1512	-18.3	1	2.09088
miRNA 3' -UGUUUCAAGACAUC-ACGUGACU- 5'
|||:| | || |||:||||
target 5' CACAGACCCCAC-AGCUGCGCUGAG 3'
>bta-miR-148a	22	NM_001205660	2901	2089	-18.8	1	0.618041
miRNA 3' UGUUUCA-AGACAUCACGUGACU- 5'
:||||| || | ||||||||
target 5' UUAAAGUAUC--U--UGCACUGAU 3'
>bta-miR-148a	22	NM_001206594	348	76	-16.1	1	1.89213
miRNA 3' UGUUUCAAGACAUCACGUGACU- 5'
|| ||:|||||
target 5' ---------AGUU-UGUACUGAG 3'
>bta-miR-148a	22	NM_174158	2671	1233	-15.8	1	0.94966
miRNA 3' UGUUUCAAGACAUCACGUGACU 5'
|||||:||
target 5' ------------UGUGCAUUGU 3'
>bta-miR-148a	22	NM_174425	415	216	-13.3	1	1.70111
miRNA 3' UGUUUCAAGACAUCACGUGACU 5'
||:||||
target 5' -------------CUGUACUGU 3'
>bta-miR-148a	22	NM_174794	1755	1507	-17.8	1	1.64983
miRNA 3' UGUUUCAAGACAUCACGUGACU- 5'
||||||||
target 5' -------------AUGCACUGAU 3'
>bta-miR-148a	22	NM_175789	164	117	-13.2	1	1.70111
miRNA 3' UGUUUCAAGACAUCACGUGACU 5'
||:||||
target 5' -------------UUGUACUGC 3'
>bta-miR-148a	22	NM_001024533	1873	343	-21.4	0.999163	1.64026
miRNA 3' UGUUUCAAGACAUCACGUGACU- 5'
|||||||||:
target 5' -----------AAGUGCACUGGU 3'
>bta-miR-148a	22	NM_001034688	1703	807	-17.8	1	1.64983
miRNA 3' UGUUUCAAGACAUCACGUGACU- 5'
||||||||
target 5' -------------CUGCACUGAA 3'
>bta-miR-148a	22	NM_001046040	992	221	-17	1	0.614042
miRNA 3' UGUUUCAAGA-C--AUCACGUGACU 5'
:|:|||| | | |||:|||
target 5' -GGAGGUUCCCGCCUC-UGCGCUGU 3'
>bta-miR-148a	22	NM_001075466	573	206	-16.4	1	0.496526
miRNA 3' UGUUUCAAGACAUCACGUGACU- 5'
|||| ||| | ||||:|||
target 5' UCAAA--UCUAU--UGCAUUGAC 3'
>bta-miR-148a	22	NM_001075483	1045	623	-20.3	0.99892	0.511084
miRNA 3' UGUUUCAAGACA-U-CACGUGACU- 5'
||| | ||||||||:
target 5' -------CCUGAGAUGUGCACUGGC 3'
>bta-miR-148a	22	NM_001076148	929	282	-15.8	1	0.94966
miRNA 3' UGUUUCAAGACAUCACGUGACU 5'
|||||:||
target 5' ------------UGUGCAUUGU 3'
>bta-miR-148a	22	NM_001076318	498	281	-17.3	1	0.47611
miRNA 3' UGUUUCAAGACAUC-ACGUGACU 5'
|:||| | ||:||||
target 5' ------AUUUGUUGAUGUACUGU 3'
>bta-miR-148a	22	NM_001076880	1243	23	-13.1	1	1.70111
miRNA 3' UGUUUCAAGACAUCACGUGACU 5'
||:||||
target 5' -------------CUGUACUGC 3'
>bta-miR-148a	22	NM_001077064	334	95	-19.9	0.909157	0.0666688
miRNA 3' UGUUUCAAGACAUC--ACGUGACU 5'
||||||: :| ||:||||
target 5' -GAAAGUUUG--GGACUGUACUGU 3'
>bta-miR-148a	22	NM_001077848	1798	388	-12.8	1	1.01417
miRNA 3' UGUUUCAAGACAUCACGUGACU 5'
||||:||
target 5' -------------CUGCAUUGC 3'
>bta-miR-148a	22	NM_001079607	1204	991	-16.5	1	0.5005
miRNA 3' -UGUUUCAAGACAUCACGUGACU- 5'
:|||| | || ||:|||||
target 5' AGCAAAAA-C-GUU-UGUACUGAU 3'
>bta-miR-148a	22	NM_001081526	2238	819	-16.4	1	1.08279
miRNA 3' UGUUUCAAGACA-UCACGUGACU 5'
|| ||| || | |||||||
target 5' UCAUAGUCCUUCAACUGCACUGU 3'
>bta-miR-148a	22	NM_001083732	1359	716	-21.1	0.997553	0.4556
miRNA 3' -UGUUUCAAGACAUCACGUGACU 5'
||| |||||| ||||:||
target 5' CACAUU-UUCUGU--UGCAUUGU 3'
>bta-miR-148a	22	NM_001098056	827	592	-13.3	1	1.70111
miRNA 3' UGUUUCAAGACAUCACGUGACU 5'
||:||||
target 5' -------------AUGUACUGC 3'
>bta-miR-148a	22	NM_001098150	1793	813	-19.1	1	0.414002
miRNA 3' UGUUUCAAGACAUCACGUGACU- 5'
||| ||:|||||
target 5' -------ACUGGUCUGUACUGAC 3'
>bta-miR-148a	22	NM_001099375	1353	863	-19.2	1	0.195126
miRNA 3' UGUUUCAAGACAUCACGUGACU- 5'
||||: | ||||||||
target 5' ---UAGUUUCUUCCUGCACUGAG 3'
>bta-miR-148a	22	NM_001102190	2653	1344	-15.5	1	0.990533
miRNA 3' UGUUUCAAGACAUCACGUGACU 5'
|||||||
target 5' -------------AUGCACUGU 3'
>bta-miR-148a	22	NM_001105499	753	341	-19	0.999919	0.57241
miRNA 3' -UGU-UUCAAGACAUCACGUGACU- 5'
||: ::| ||| | ||||||||
target 5' UACGUGGGCUCUUU--UGCACUGAU 3'
>bta-miR-148a	22	NM_001105632	3262	2276	-20	1	0.223237
miRNA 3' -UGUU-UCAAGACAUCACGUGACU 5'
|| || |||| ||:||||
target 5' GACUCUAGAACUGUUUUGUACUGU 3'
>bta-miR-148a	22	NM_001192417	2069	545	-21	0.99991	0.569995
miRNA 3' UGUUUCAAGACAUCACGUGACU- 5'
:|:|||: | ||||:|||
target 5' -UGAGGUUUG--ACUGCAUUGAG 3'
>bta-miR-148a	22	NM_001192913	1483	1417	-20.5	0.999829	0.762466
miRNA 3' -UGUUUCAAGACAUCACGUGACU 5'
||||: ||| |||||||
target 5' UACAAGCUACUGGA-UGCACUGU 3'
>bta-miR-148a	22	NM_001205299	1098	668	-18	1	1.64983
miRNA 3' UGUUUCAAGACAUCACGUGACU- 5'
||||||||
target 5' -------------AUGCACUGAA 3'
>bta-miR-148a	22	NM_001205614	120	32	-13.4	1	1.70111
miRNA 3' UGUUUCAAGACAUCACGUGACU 5'
||:||||
target 5' -------------UUGUACUGU 3'
>bta-miR-148a	22	NM_001206823	2376	2328	-15.7	1	2.33387
miRNA 3' UGUUUCAAGACAUCACGUGACU- 5'
||:|||||
target 5' -------------UUGUACUGAU 3'
>bta-miR-148a	22	NM_001206828	4033	340	-21.7	0.999994	0.995284
miRNA 3' UGUUUCAAG--AC-AUCACGUGACU- 5'
:||||||: || |: ||||:|||
target 5' CUAAAGUUUCUUGAUGCUGCAUUGAU 3'
>bta-miR-148a	22	NM_174267	797	182	-13.4	1	1.70111
miRNA 3' UGUUUCAAGACAUCACGUGACU 5'
||:||||
target 5' -------------UUGUACUGU 3'
>bta-miR-148a	22	NM_175821	1729	1287	-15.6	1	0.486596
miRNA 3' -UGUUUCAAGACAUCACGUGACU 5'
||: | || |||||||
target 5' AACGCUGCUAUGAAUUGCACUGU 3'
>bta-miR-148a	22	NM_205811	2400	235	-13.3	1	1.70111
miRNA 3' UGUUUCAAGACAUCACGUGACU 5'
||:||||
target 5' -------------CUGUACUGU 3'
>bta-miR-148a	22	NM_001034503	705	308	-15.1	1	0.990533
miRNA 3' UGUUUCAAGACAUCACGUGACU 5'
|||||||
target 5' -------------CUGCACUGC 3'
>bta-miR-148a	22	NM_001034507	1135	747	-17.8	1	1.31882
miRNA 3' -UGUUUC-AAGACAUCACGUGACU 5'
|||:| |||| || ||:||||
target 5' AACAGAUUUUCUUUA-UGUACUGU 3'
>bta-miR-148a	22	NM_001035409	971	724	-18	1	1.64983
miRNA 3' UGUUUCAAGACAUCACGUGACU- 5'
||||||||
target 5' -------------AUGCACUGAA 3'
>bta-miR-148a	22	NM_001046607	274	141	-13.3	1	1.70111
miRNA 3' UGUUUCAAGACAUCACGUGACU 5'
||:||||
target 5' -------------CUGUACUGU 3'
>bta-miR-148a	22	NM_001075186	414	374	-19.5	0.978616	1.13864
miRNA 3' UGUUUCAAGACAUCACGUGACU- 5'
|||| ||:|||||
target 5' ------CUCUGC--UGUACUGAU 3'
>bta-miR-148a	22	NM_001075230	803	63	-15.1	1	0.990533
miRNA 3' UGUUUCAAGACAUCACGUGACU 5'
|||||||
target 5' -------------CUGCACUGC 3'
>bta-miR-148a	22	NM_001075725	2031	525	-18.4	1	1.42627
miRNA 3' UGUUUCAAGACAUC-ACGUGACU- 5'
:| ||||||||
target 5' -----------AGGCUGCACUGAC 3'
>bta-miR-148a	22	NM_001076267	976	305	-15.1	1	0.990533
miRNA 3' UGUUUCAAGACAUCACGUGACU 5'
|||||||
target 5' -------------CUGCACUGC 3'
>bta-miR-148a	22	NM_001078020	707	627	-12.9	1	1.01417
miRNA 3' UGUUUCAAGACAUCACGUGACU 5'
||||:||
target 5' -------------UUGCAUUGC 3'
>bta-miR-148a	22	NM_001078108	1016	61	-21.1	0.988844	0.21651
miRNA 3' -UGU-UUCAAGAC--AUCACGUGACU- 5'
:| |:|| ||| | ||||||||
target 5' UGCUUAGGUCCUGGCUCAUGCACUGAA 3'
>bta-miR-148a	22	NM_001098051	2520	1533	-17.7	1	0.833881
miRNA 3' UGUUUCAAGACAUCACGUGACU 5'
||||||:||
target 5' -----------CAGUGCAUUGU 3'
>bta-miR-148a	22	NM_001099156	2195	2176	-15.9	1	2.33387
miRNA 3' UGUUUCAAGACAUCACGUGACU- 5'
||:|||||
target 5' -------------UUGUACUGAA 3'
>bta-miR-148a	22	NM_001101307	1861	364	-21.1	0.999692	1.4091
miRNA 3' UGUUUCAAG-ACAUC-ACGUGACU- 5'
||| |||| |||:||||
target 5' -----AUUCUUGUAUUUGCGCUGAA 3'
>bta-miR-148a	22	NM_001101881	687	316	-15.1	1	0.265796
miRNA 3' UGUUUCAAGACAUCACGUGACU 5'
||| ||||:||
target 5' ---------AGUA-UGCAUUGU 3'
>bta-miR-148a	22	NM_001102519	2974	1602	-17.8	1	1.64983
miRNA 3' UGUUUCAAGACAUCACGUGACU- 5'
||||||||
target 5' -------------CUGCACUGAA 3'
>bta-miR-148a	22	NM_001103237	1656	832	-17.9	1	1.64983
miRNA 3' UGUUUCAAGACAUCACGUGACU- 5'
||||||||
target 5' -------------UUGCACUGAA 3'
>bta-miR-148a	22	NM_001145035	684	570	-12.9	1	1.01417
miRNA 3' UGUUUCAAGACAUCACGUGACU 5'
||||:||
target 5' -------------UUGCAUUGC 3'
>bta-miR-148a	22	NM_001191176	959	596	-15.1	1	0.990533
miRNA 3' UGUUUCAAGACAUCACGUGACU 5'
|||||||
target 5' -------------CUGCACUGC 3'
>bta-miR-148a	22	NM_001192894	2361	104	-17.6	1	1.64983
miRNA 3' UGUUUCAAGACAUCACGUGACU- 5'
||||||||
target 5' -------------UUGCACUGAC 3'
>bta-miR-148a	22	NM_001193045	1069	507	-17.5	1	1.46214
miRNA 3' -UGUUUCAAGACA-UC--ACGUGACU 5'
|||:: || || |||:|||
target 5' GACAGGAUGCUCCGAGCCUGCGCUGU 3'
>bta-miR-148a	22	NM_001193125	555	364	-15.5	1	0.990533
miRNA 3' UGUUUCAAGACAUCACGUGACU 5'
|||||||
target 5' -------------AUGCACUGU 3'
>bta-miR-148a	22	NM_001205350	1069	507	-17.5	1	1.46214
miRNA 3' -UGUUUCAAGACA-UC--ACGUGACU 5'
|||:: || || |||:|||
target 5' GACAGGAUGCUCCGAGCCUGCGCUGU 3'
>bta-miR-148a	22	NM_001205397	644	297	-17.8	1	1.52168
miRNA 3' UGUUUCAAGACAUCACGUGACU 5'
||||:||||
target 5' -----------CAGUGUACUGC 3'
>bta-miR-148a	22	NM_001206527	243	230	-18.6	0.965078	0.486117
miRNA 3' UGUUUCAAGACAUCACGUGACU 5'
||| |||:||||
target 5' --------AUGU-GUGUACUGU 3'
>bta-miR-148a	22	NM_001206530	243	230	-18.6	0.965078	0.486117
miRNA 3' UGUUUCAAGACAUCACGUGACU 5'
||| |||:||||
target 5' --------AUGU-GUGUACUGU 3'
>bta-miR-148a	22	NM_001206822	1803	1420	-20	0.999998	0.388127
miRNA 3' -UGUUUC-AAGACAUC-ACGUGACU- 5'
|||:: ||| || ||||||||
target 5' CACAGGCAUUCAC-AGAUGCACUGAU 3'
>bta-miR-148a	22	NM_001035377	2077	1500	-13.3	1	1.70111
miRNA 3' UGUUUCAAGACAUCACGUGACU 5'
||:||||
target 5' -------------CUGUACUGU 3'
>bta-miR-148a	22	NM_001045915	1764	244	-17.7	1	1.64983
miRNA 3' UGUUUCAAGACAUCACGUGACU- 5'
||||||||
target 5' -------------UUGCACUGAU 3'
>bta-miR-148a	22	NM_001075465	1167	181	-15.5	1	2.33387
miRNA 3' UGUUUCAAGACAUCACGUGACU- 5'
||:|||||
target 5' -------------CUGUACUGAC 3'
>bta-miR-148a	22	NM_001075569	307	189	-23.5	0.25441	0.384348
miRNA 3' UGUUUCAAGACAUC---ACGUGACU- 5'
:|:| |||:| |||||||:
target 5' -UGAGGG--UGUGGGCCUGCACUGGG 3'
>bta-miR-148a	22	NM_001075830	834	539	-15.1	1	0.990533
miRNA 3' UGUUUCAAGACAUCACGUGACU 5'
|||||||
target 5' -------------CUGCACUGC 3'
>bta-miR-148a	22	NM_001076188	1274	913	-16	1	0.794214
miRNA 3' UGUUUCAAGACAUC-ACGUGACU 5'
:| |||||||
target 5' -----------AGGAUGCACUGC 3'
>bta-miR-148a	22	NM_001076920	792	457	-13.1	1	1.70111
miRNA 3' UGUUUCAAGACAUCACGUGACU 5'
||:||||
target 5' -------------CUGUACUGC 3'
>bta-miR-148a	22	NM_001077125	340	287	-15.3	1	0.990533
miRNA 3' UGUUUCAAGACAUCACGUGACU 5'
|||||||
target 5' -------------CUGCACUGU 3'
>bta-miR-148a	22	NM_001077930	1443	224	-15.6	1	1.52521
miRNA 3' UGUUUCAAGACAUC-ACGUGACU 5'
|| |||:|||
target 5' -----------AAGAUGCGCUGC 3'
>bta-miR-148a	22	NM_001078034	693	395	-15.5	1	1.67212
[truncated: 64,498 more rows]

## Sheet: Table S7
Table S7. KEGG Pathway annotations for the predicted target genes of significantly differentially expressed miRNAs
[truncated: 308 more rows]

[truncated: 1 more sheets: Table S9]
